# Supplementary material for: Quantifying the effects of multiple land management practices, land cover change, and wildfire on the California landscape carbon budget with an empirical model
Source: PLoS One. 2021 May 7;16(5):e0251346. doi: 10.1371/journal.pone.0251346 (PMC8104402; doi:10.1371/journal.pone.0251346)
Supplement: S1 Data — (CSV) [file pone.0251346.s005.csv]

Scenario	Group	Period	Units	Mean	Min	Max	Practice
Cultivated_soil_conservation_loben	Cultivated soil conservation	12	MgCO2/ha/yr	0.04	0.16	-0.07	Cultivated soil conservation low benefit
Cultivated_soil_conservation_loben	Cultivated soil conservation	32	MgCO2/ha/yr	0.02	0.06	-0.03	Cultivated soil conservation low benefit
Cultivated_soil_conservation_meanben	Cultivated soil conservation	12	MgCO2/ha/yr	-0.12	-0.01	-0.24	Cultivated soil conservation mean benefit
Cultivated_soil_conservation_meanben	Cultivated soil conservation	32	MgCO2/ha/yr	-0.05	0	-0.09	Cultivated soil conservation mean benefit
Cultivated_soil_conservation_hiben	Cultivated soil conservation	12	MgCO2/ha/yr	-0.29	-0.18	-0.4	Cultivated soil conservation high benefit
Cultivated_soil_conservation_hiben	Cultivated soil conservation	32	MgCO2/ha/yr	-0.11	-0.07	-0.15	Cultivated soil conservation high benefit
Grassland_compost_low	Grassland compost	12	MgCO2/ha/yr	-0.26	-0.11	-0.42	Grassland compost 30-year reapeat
Grassland_compost_low	Grassland compost	32	MgCO2/ha/yr	-0.25	-0.1	-0.4	Grassland compost 30-year reapeat
Grassland_compost_med	Grassland compost	12	MgCO2/ha/yr	-0.97	-0.41	-1.54	Grassland compost 10-year repeat
Grassland_compost_med	Grassland compost	32	MgCO2/ha/yr	-0.5	-0.21	-0.79	Grassland compost 10-year repeat
Growth_reduction_LULCC_fire	Avoided conversion to urban	12	MgCO2/ha/yr	-24.64	-16.58	-33.38	Avoided conversion to urban
Growth_reduction_LULCC_fire	Avoided conversion to urban	32	MgCO2/ha/yr	-9.57	-8.02	-11.35	Avoided conversion to urban
Coastal_marsh_restoration	Restoration	12	MgCO2/ha/yr	-2.21	-4.69	0.51	Coastal marsh restoration
Coastal_marsh_restoration	Restoration	32	MgCO2/ha/yr	-3.19	-4.53	-1.76	Coastal marsh restoration
Delta_fresh_marsh_restoration	Restoration	12	MgCO2/ha/yr	-2.52	1.09	-6.11	Delta fresh marsh restoration
Delta_fresh_marsh_restoration	Restoration	32	MgCO2/ha/yr	-3.69	0.61	-7.99	Delta fresh marsh restoration
Meadow_restoration	Restoration	12	MgCO2/ha/yr	33.33	24.84	41.64	Meadow restoration
Meadow_restoration	Restoration	32	MgCO2/ha/yr	14.69	13.11	16.01	Meadow restoration
Woodland_restoration	Restoration	12	MgCO2/ha/yr	-4.51	-5.02	-4.01	Woodland restoration
Woodland_restoration	Restoration	32	MgCO2/ha/yr	-4.19	-4.67	-3.72	Woodland restoration
Private_afforestation	Reforestation and afforestation	12	MgCO2/ha/yr	-8.11	-8.33	-8.48	Private afforestation
Private_afforestation	Reforestation and afforestation	32	MgCO2/ha/yr	-7.86	-8.08	-8.12	Private afforestation
Private_reforestation	Reforestation and afforestation	12	MgCO2/ha/yr	-5.18	-6.12	-5.12	Private reforestation
Private_reforestation	Reforestation and afforestation	32	MgCO2/ha/yr	-5.21	-6.15	-4.99	Private reforestation
Private_clearcut	Harvest	12	MgCO2/ha/yr	35.64	22.3	49.23	Private clearcut
Private_clearcut	Harvest	32	MgCO2/ha/yr	15.06	9.85	20.49	Private clearcut
Private_partial_cut	Harvest	12	MgCO2/ha/yr	20.64	13.12	28.43	Private partial cut
Private_partial_cut	Harvest	32	MgCO2/ha/yr	7.1	4.66	9.78	Private partial cut
Private_thinning	Thinning	12	MgCO2/ha/yr	21.11	13.47	29.04	Private thinning
Private_thinning	Thinning	32	MgCO2/ha/yr	7.56	5.04	10.36	Private thinning
Private_understory	Prescribed burn and understory treatment	12	MgCO2/ha/yr	-0.97	-0.9	-0.76	Private understory treatment
Private_understory	Prescribed burn and understory treatment	32	MgCO2/ha/yr	-1.08	-0.87	-1.02	Private understory treatment
Private_burn	Prescribed burn and understory treatment	12	MgCO2/ha/yr	18.02	15.04	21.37	Private prescribed burn
Private_burn	Prescribed burn and understory treatment	32	MgCO2/ha/yr	6.41	5.67	7.5	Private prescribed burn
Private_clear2partial	Less intensive forest management	12	MgCO2/ha/yr	-13.49	-8.16	-18.78	Private clearcut to partial cut
Private_clear2partial	Less intensive forest management	32	MgCO2/ha/yr	-6.44	-4.15	-8.69	Private clearcut to partial cut
Private_clear2reserve	Less intensive forest management	12	MgCO2/ha/yr	-32.78	-20.29	-45.48	Private clearcut to reserve
Private_clear2reserve	Less intensive forest management	32	MgCO2/ha/yr	-12.3	-7.86	-16.88	Private clearcut to reserve
Private_partial2reserve	Less intensive forest management	12	MgCO2/ha/yr	-19.19	-12.07	-26.57	Private partial cut to reserve
Private_partial2reserve	Less intensive forest management	32	MgCO2/ha/yr	-5.77	-3.66	-8.07	Private partial cut to reserve
USFS_afforestation	Reforestation and afforestation	12	MgCO2/ha/yr	-6.24	-6.58	-7.43	USFS afforestation
USFS_afforestation	Reforestation and afforestation	32	MgCO2/ha/yr	-6.11	-6.36	-7.09	USFS afforestation
USFS_reforestation	Reforestation and afforestation	12	MgCO2/ha/yr	-2.04	-3.34	-2.91	USFS reforestation
USFS_reforestation	Reforestation and afforestation	32	MgCO2/ha/yr	-2.45	-3.74	-3.11	USFS reforestation
USFS_thinning	Thinning	12	MgCO2/ha/yr	19.42	13.57	25.37	USFS thinning
USFS_thinning	Thinning	32	MgCO2/ha/yr	6.47	4.55	8.48	USFS thinning
USFS_understory	Prescribed burn and understory treatment	12	MgCO2/ha/yr	-0.98	-1.06	-0.82	USFS understory treatment
USFS_understory	Prescribed burn and understory treatment	32	MgCO2/ha/yr	-1.02	-0.99	-0.97	USFS understory treatment
USFS_burn	Prescribed burn and understory treatment	12	MgCO2/ha/yr	18.31	15.46	21.3	USFS prescribed burn
USFS_burn	Prescribed burn and understory treatment	32	MgCO2/ha/yr	6.32	5.44	7.31	USFS prescribed burn
Urban_forest_exp_LULCC_fire	Reforestation and afforestation	12	MgCO2/ha/yr	-13.23	-13.48	-12.98	Urban forest expansion
Urban_forest_exp_LULCC_fire	Reforestation and afforestation	32	MgCO2/ha/yr	-10.74	-10.94	-10.53	Urban forest expansion
Seagrass	Restoration	12	MgCO2/ha/yr	-0.89	0	0	Seagrass
