# Supplementary material for: Quantifying the effects of multiple land management practices, land cover change, and wildfire on the California landscape carbon budget with an empirical model
Source: PLoS One. 2021 May 7;16(5):e0251346. doi: 10.1371/journal.pone.0251346 (PMC8104402; doi:10.1371/journal.pone.0251346)
Supplement: S2 Data — (XLSX) [file pone.0251346.s006.xlsx]

## Sheet: ind_hist
Individual practice			Urban forest exp w/lulcc	Riparian restoration	Woodland restoration	Clear to Partial	Clear to Reserve	Partial to Reserve	Total LIFM	C2P+the rest	C2R+C2P+the rest	P2R+C2R+C2P+the rest	urban+woodland+reforest+afforest	reforest+woodland	grass_compost+urban+woodland+reforest+afforest	Delta fresh marsh restoration, Private	Delta fresh marsh restoration, State	Total fresh marsh restoration	Tidal marsh, central coast, private	Tidal marsh, central coast, state	Tidal marsh, delta, private	Tidal marsh, delta, state	Tidal marsh, north coast, private	Tidal marsh, north coast, state	Tidal marsh, south coast, Private	Tidal marsh, south coast, State	Total tidal marsh restoration	Meadow restoration, Private	Meadow restoration, USFS	Total meadow restoration	USFS reforestation	Private reforestation	Total reforestation	Private thinning	USFS thinning	Total thinning	Private understory	USFS understory	Total understory	Private prescribed burn	USFS prescribed burn	Total presribed burn	Total thinning and burn	Private clearcut	Private partial cut	partial+thinning+burn	clear+parital+thinning+burn	Cultivated mean soil conservation	Grassland compost low freq
12-year mean per acre per year benefit (Tonne CO2eq/ac/yr)			-4.58	-1.83	-1.83	-5.46	-13.27	-7.77								-1	-1.45	-1.02	-0.32	-0.31	-2.68	-3.14	-0.15	0.07	-0.1	-0.26	-0.9	12.48	14.49	13.49	-0.83	-2.1		8.54	7.86		-0.39	-0.4		7.29	7.41			14.42	8.35			-0.05	-0.11
Annual area treated (ac)			14060	10000	10000	12355	12355	12355								304	14	318	177	2.5	79	3.6	13	0.57	43	0.64	318	5000	5000	10000	18647	3270	21917	44547	130821	175368	6990	6664	13654	17474	33173	50647		36884	114833			100000	100000
Cumulative net GHG benefits (negative) of each practice in isolation
Units	Year	Number of implementation years
MMT CO2-eq	2010	0	0	0	0	0	0	0	0	0	0	0	0	0	0	0	0	0	0	0	0	0	0	0	0	0	0	0	0	0	0	0	0	0	0	0	0	0	0	0	0	0	0	0	0	0	0	0	0
MMT CO2-eq	2011	1	0	0	0	-0.698478	-2.02334	-1.32486	-4.04668	-0.718217	-2.74155	-4.06642	1.23e-05	1.23e-05	-0.0197394	0.00303178	6.94e-05	0.00310118	0.00134605	1.903e-05	0.00064528	1.144e-05	0.0001207	6.64e-06	0.00042774	5.27e-06	0.00258215	0.572806	0.693912	1.26672	0	1.23e-05	1.23e-05	4.77619	13.4207	18.1969	0.0176255	0.0146739	0.0322994	1.55922	3.05926	4.61848	22.8154	6.03966	12.3125	35.1278	41.1675	-0.0593146	-0.0197517
MMT CO2-eq	2012	2	-0.121967	-0.0341679	-0.0341679	-1.41627	-4.03369	-2.61633	-8.0663	-1.82452	-5.85821	-8.47454	-0.296446	-0.0704009	-0.355701	0.00499781	8.969e-05	0.0050875	0.00236454	3.347e-05	0.00079397	1e-08	0.00021779	1.226e-05	0.00077614	9.34e-06	0.00420752	1.16587	1.40643	2.5723	-0.0241581	-0.012075	-0.0362331	9.51297	26.6329	36.1459	0.0260997	0.0207759	0.0468756	3.11227	6.09544	9.20771	45.3536	12.1386	24.4725	69.8261	81.9647	-0.118629	-0.0592552
MMT CO2-eq	2013	3	-0.365024	-0.102368	-0.102368	-2.15366	-6.03171	-3.87481	-12.0602	-3.32166	-9.35337	-13.2282	-0.89055	-0.212367	-1.00906	0.00589812	6.084e-05	0.00595896	0.00305548	4.337e-05	0.00044607	-3.434e-05	0.00029125	1.68e-05	0.00104516	1.226e-05	0.00487605	1.77906	2.13743	3.91649	-0.0735724	-0.0364268	-0.109999	14.2102	39.6373	53.8474	0.025396	0.0183182	0.0437142	4.65892	9.1082	13.7671	67.6145	18.2973	36.4803	104.095	122.392	-0.177944	-0.11851
MMT CO2-eq	2014	4	-0.728305	-0.204468	-0.204468	-2.9109	-8.01805	-5.10071	-16.0297	-5.21218	-13.2302	-18.3309	-1.78329	-0.427049	-1.98081	0.0057327	-1.715e-05	0.00571555	0.00341884	4.866e-05	-0.00039843	-9.159e-05	0.00034109	2.034e-05	0.00123485	1.399e-05	0.00458775	2.41223	2.88677	5.29901	-0.149395	-0.0731857	-0.222581	18.8676	52.4345	71.302	0.0154886	0.00731387	0.0228025	6.19895	12.0972	18.2961	89.5982	24.5163	48.3361	137.934	162.451	-0.237258	-0.197517
MMT CO2-eq	2015	5	-1.21095	-0.340338	-0.340338	-3.68824	-9.99335	-6.29442	-19.976	-7.49836	-17.4917	-23.7861	-2.97538	-0.715468	-3.27166	0.00450153	-0.00014426	0.00435727	0.00345465	4.941e-05	-0.00173952	-0.00017172	0.0003673	2.282e-05	0.0013452	1.453e-05	0.00334267	3.06525	3.65434	6.71959	-0.252648	-0.122481	-0.37513	23.4851	65.0252	88.5103	-0.00364789	-0.0122231	-0.015871	7.73212	15.0621	22.7942	111.304	30.796	60.0402	171.345	202.141	-0.296573	-0.296276
MMT CO2-eq	2016	6	-1.81211	-0.509852	-0.509852	-4.48622	-11.9598	-7.45763	-23.9036	-10.1825	-22.1423	-29.5999	-4.46734	-1.07852	-4.88212	0.00220466	-0.00032049	0.00188417	0.00316289	4.557e-05	-0.0035772	-0.00027473	0.0003699	2.428e-05	0.00137619	1.389e-05	0.00114079	3.738	4.44001	8.178	-0.384241	-0.184431	-0.568672	28.0671	77.431	105.498	-0.0320355	-0.0402993	-0.0723347	9.26158	18.0129	27.2745	132.773	37.1416	71.6048	204.377	241.519	-0.355887	-0.414787
MMT CO2-eq	2017	7	-2.53095	-0.712887	-0.712887	-5.30496	-13.9179	-8.59073	-27.8135	-13.2682	-27.186	-35.7768	-6.26134	-1.51812	-6.81439	-0.00115796	-0.00054586	-0.00170382	0.00254356	3.717e-05	-0.00591146	-0.00040064	0.00034889	2.468e-05	0.00132783	1.206e-05	-0.00201791	4.43033	5.24366	9.67399	-0.545991	-0.259247	-0.805238	32.6137	89.6547	122.268	-0.0696707	-0.0767476	-0.146418	10.7873	20.9495	31.7367	154.005	43.5535	83.0306	237.036	280.589	-0.415202	-0.553049
MMT CO2-eq	2018	8	-3.36663	-0.949316	-0.949316	-6.14463	-15.8681	-9.69411	-31.7069	-16.7579	-32.626	-42.3201	-8.35845	-2.0355	-9.06951	-0.00558632	-0.00082035	-0.00640667	0.0015967	2.419e-05	-0.00874233	-0.00054946	0.00030424	2.405e-05	0.00120011	9.05e-06	-0.00613345	5.14212	6.06517	11.2073	-0.739103	-0.347083	-1.08619	37.1247	101.697	138.822	-0.11656	-0.121511	-0.238072	12.3089	23.8713	36.1803	175.002	50.0318	94.3181	269.32	319.352	-0.474516	-0.711063
MMT CO2-eq	2019	9	-4.31833	-1.21902	-1.21902	-7.00538	-17.8111	-10.7682	-35.5846	-20.6541	-38.4651	-49.2333	-10.7597	-2.63185	-11.6485	-0.0110804	-0.00114398	-0.0122244	0.00032225	6.65e-06	-0.0120698	-0.00072115	0.00023597	2.238e-05	0.00099305	4.87e-06	-0.0112058	5.87324	6.9044	12.7776	-0.964755	-0.448083	-1.41284	41.6001	113.559	155.159	-0.172711	-0.174531	-0.347243	13.8265	26.7781	40.6046	195.764	56.5769	105.468	301.232	357.809	-0.533831	-0.888828
MMT CO2-eq	2020	10	-5.38522	-1.52187	-1.52187	-7.88734	-19.7472	-11.8133	-39.4479	-24.959	-44.7062	-56.5195	-13.4659	-3.30836	-14.5522	-0.0176402	-0.00151674	-0.019157	-0.00127977	-1.548e-05	-0.0158938	-0.00091574	0.0001441	1.967e-05	0.00070663	-5.1e-07	-0.0172349	6.62355	7.76123	14.3848	-1.2241	-0.562387	-1.78649	46.0399	125.242	171.282	-0.23813	-0.235746	-0.473876	15.3396	29.6693	45.0089	216.291	63.1889	116.48	332.771	395.96	-0.593145	-1.08635
MMT CO2-eq	2021	11	-6.56651	-1.85774	-1.85774	-8.79069	-21.6771	-12.8298	-43.2976	-29.6739	-51.3511	-64.1809	-16.4771	-4.06546	-17.7807	-0.0252658	-0.00193863	-0.0272044	-0.00320933	-4.216e-05	-0.0202145	-0.00113324	2.858e-05	1.592e-05	0.00034087	-7.06e-06	-0.0242209	7.39294	8.63552	16.0285	-1.51759	-0.690129	-2.20772	50.4439	136.747	187.191	-0.312823	-0.30509	-0.617914	16.8482	32.5446	49.3928	236.583	69.8681	127.355	363.938	433.806	-0.65246	-1.30362
MMT CO2-eq	2022	12	-7.86139	-2.22652	-2.22652	-9.71556	-23.6013	-13.8182	-47.135	-34.8005	-58.4018	-72.22	-19.7935	-4.90377	-21.3341	-0.0339571	-0.00240964	-0.0363667	-0.00546647	-7.343e-05	-0.0250317	-0.00137361	-0.00011054	1.114e-05	-0.00010426	-1.479e-05	-0.0321637	8.18126	9.52714	17.7084	-1.84582	-0.831434	-2.67725	54.8122	148.074	202.886	-0.396798	-0.382497	-0.779296	18.352	35.4035	53.7555	256.642	76.6146	138.094	394.735	471.35	-0.711775	-1.54064
MMT CO2-eq	2023	13	-9.26908	-2.62808	-2.62808	-10.6621	-25.5202	-14.7788	-50.961	-40.341	-65.8612	-80.6399	-23.416	-5.82451	-25.2135	-0.0437141	-0.00292978	-0.0466439	-0.00805114	-0.00010925	-0.0303455	-0.00163688	-0.00027329	5.32e-06	-0.00062872	-2.371e-05	-0.0410632	8.98839	10.436	19.4244	-2.21	-0.986424	-3.19643	59.1446	159.225	218.37	-0.490062	-0.467896	-0.957959	19.8509	38.2457	58.0966	276.466	83.4288	148.696	425.163	508.592	-0.771089	-1.79741
MMT CO2-eq	2024	14	-10.7888	-3.0623	-3.0623	-11.6304	-27.4343	-15.7119	-54.7767	-46.2976	-73.7319	-89.4439	-27.3457	-6.82884	-29.4196	-0.0545368	-0.00349906	-0.0580359	-0.0109634	-0.00014967	-0.0361559	-0.00192305	-0.00045966	-1.55e-06	-0.00123254	-3.38e-05	-0.0509196	9.8142	11.3618	21.176	-2.61132	-1.15521	-3.76654	63.4411	170.202	233.643	-0.592623	-0.561213	-1.15384	21.3445	41.0708	62.4154	296.058	90.3107	159.164	455.222	545.533	-0.830404	-2.07393
MMT CO2-eq	2025	15	-12.4197	-3.52907	-3.52907	-12.6207	-29.3442	-16.618	-58.583	-52.6726	-82.0168	-98.6349	-31.5833	-7.91792	-33.9535	-0.0664253	-0.00411747	-0.0705428	-0.0142032	-0.00019463	-0.0424629	-0.00223211	-0.00066964	-9.45e-06	-0.00191571	-4.507e-05	-0.0617328	10.6586	12.3046	22.9632	-3.05095	-1.33791	-4.38886	67.7018	181.004	248.706	-0.704488	-0.66237	-1.36686	22.8328	43.8785	66.7113	315.418	97.2605	169.497	484.914	582.175	-0.889718	-2.37021
MMT CO2-eq	2026	16	-14.1611	-4.02823	-4.02823	-13.633	-31.2488	-17.4961	-62.378	-59.4689	-90.7178	-108.214	-36.1306	-9.09349	-38.8169	-0.0793795	-0.00478499	-0.0841645	-0.0177706	-0.00024419	-0.0492665	-0.00256405	-0.00090326	-1.839e-05	-0.00267823	-5.754e-05	-0.0735028	11.5213	13.2642	24.7855	-3.53062	-1.53464	-5.06526	71.9213	191.617	263.538	-0.825677	-0.771241	-1.59692	24.3118	46.6584	70.9702	334.509	104.274	179.682	514.191	618.465	-0.949033	-2.68624
MMT CO2-eq	2027	17	-16.0123	-4.55967	-4.55967	-14.6676	-33.1488	-18.3465	-66.1629	-66.6834	-99.8322	-118.179	-40.9831	-10.3534	-44.0051	-0.0933995	-0.00550165	-0.0989011	-0.0216656	-0.00029829	-0.0565667	-0.0029189	-0.0011605	-2.837e-05	-0.00352011	-7.118e-05	-0.0862296	12.4023	14.2403	26.6426	-4.04852	-1.74522	-5.79374	76.0995	202.033	278.133	-0.956262	-0.888202	-1.84446	25.7809	49.4092	75.1901	353.323	111.35	189.72	543.043	654.393	-1.00835	-3.02202
MMT CO2-eq	2028	18	-17.9723	-5.12328	-5.12328	-15.7246	-35.0447	-19.1695	-69.9388	-74.317	-109.362	-128.531	-46.1405	-11.6982	-49.5181	-0.108485	-0.00626745	-0.114753	-0.0258881	-0.00035699	-0.0643635	-0.00329663	-0.00144134	-3.939e-05	-0.00444132	-8.6e-05	-0.0999132	13.3015	15.2328	28.5343	-4.60519	-1.9697	-6.57488	80.2361	212.255	292.491	-1.09627	-1.01323	-2.1095	27.2398	52.1305	79.3703	371.861	118.49	199.611	571.472	689.962	-1.06766	-3.37755
MMT CO2-eq	2029	19	-20.0406	-5.71892	-5.71892	-16.8043	-36.937	-19.9656	-73.7069	-82.3709	-119.308	-139.274	-51.6025	-13.1282	-55.3553	-0.124637	-0.00708236	-0.131719	-0.0304381	-0.00042025	-0.0726569	-0.00369725	-0.00174581	-5.144e-05	-0.00544189	-0.00010202	-0.114554	14.2187	16.2417	30.4604	-5.20114	-2.20811	-7.40925	84.3312	222.282	306.613	-1.24572	-1.14631	-2.39203	28.6882	54.822	83.5102	390.123	125.694	209.356	599.479	725.173	-1.12698	-3.75283
MMT CO2-eq	2030	20	-22.2164	-6.34647	-6.34647	-17.9069	-38.8264	-20.7351	-77.4684	-90.8456	-129.672	-150.407	-57.3681	-14.6438	-61.516	-0.141854	-0.00794641	-0.1498	-0.0353157	-0.00048809	-0.0814469	-0.00412078	-0.00207391	-6.456e-05	-0.00652181	-0.00011921	-0.130151	15.1537	17.2667	32.4204	-5.83687	-2.46049	-8.29736	88.3847	232.116	320.501	-1.40465	-1.2874	-2.69205	30.1259	57.4834	87.6093	408.11	132.963	218.954	627.064	760.027	-1.18629	-4.14787
MMT CO2-eq	2031	21	-24.4989	-7.00581	-7.00581	-19.0326	-40.7337	-21.4987	-81.2651	-99.742	-140.476	-161.974	-63.437	-16.2455	-67.9997	-0.160137	-0.00885959	-0.168996	-0.0405209	-0.00056048	-0.0907334	-0.00456719	-0.00242563	-7.869e-05	-0.00768109	-0.00013756	-0.146705	16.1065	18.3077	34.4142	-6.51285	-2.72681	-9.23966	92.4724	241.96	334.432	-1.56123	-1.42627	-2.9875	31.5525	60.1144	91.6669	426.099	140.359	228.601	654.701	795.06	-1.24561	-4.56265
MMT CO2-eq	2032	22	-26.8875	-7.69682	-7.69682	-20.1817	-42.6593	-22.2565	-85.0974	-109.061	-151.72	-173.977	-69.8088	-17.9334	-74.806	-0.179485	-0.0098219	-0.189307	-0.0460537	-0.00063747	-0.100517	-0.00503649	-0.00280096	-9.387e-05	-0.00891971	-0.00015713	-0.164216	17.0769	19.3646	36.4415	-7.22952	-3.00709	-10.2366	96.5943	251.814	348.408	-1.71549	-1.56291	-3.2784	32.9679	62.7146	95.6824	444.09	147.883	238.296	682.386	830.27	-1.30492	-4.99719
MMT CO2-eq	2033	23	-29.3813	-8.41937	-8.41937	-21.3541	-44.6032	-23.0086	-88.9659	-118.791	-163.394	-186.402	-76.4711	-19.6961	-81.9226	-0.1999	-0.0108333	-0.210733	-0.051914	-0.000719	-0.110796	-0.0055287	-0.00319991	-0.00011007	-0.0102377	-0.00017785	-0.182684	18.0648	20.4372	38.502	-7.97538	-3.30138	-11.2768	100.75	261.677	362.427	-1.86748	-1.69731	-3.5648	34.3717	65.2836	99.6553	462.082	155.536	248.038	710.121	865.656	-1.36423	-5.45148
MMT CO2-eq	2034	24	-31.9797	-9.17334	-9.17334	-22.55	-46.5658	-23.7552	-92.871	-128.928	-175.494	-199.249	-83.4191	-21.5295	-89.3446	-0.22138	-0.0118939	-0.233273	-0.0581019	-0.00080513	-0.121573	-0.00604379	-0.00362249	-0.00012733	-0.011635	-0.00019977	-0.202108	19.0701	21.5253	40.5954	-8.74647	-3.60968	-12.3562	104.939	271.55	376.49	-2.01722	-1.82948	-3.84671	35.7636	67.8211	103.585	480.074	163.316	257.828	737.902	901.218	-1.42355	-5.92552
MMT CO2-eq	2035	25	-34.682	-9.9586	-9.9586	-23.7695	-48.5472	-24.4964	-96.813	-139.474	-188.021	-212.517	-90.6523	-23.4338	-97.0716	-0.243925	-0.0130036	-0.256929	-0.0646173	-0.00089581	-0.132846	-0.00658177	-0.00406869	-0.00014562	-0.0131117	-0.00022288	-0.222489	20.0926	22.629	42.7215	-9.54313	-3.93205	-13.4752	109.162	281.433	390.595	-2.16475	-1.95941	-4.12417	37.1434	70.3269	107.47	498.065	171.225	267.663	765.729	936.954	-1.48286	-6.41932
MMT CO2-eq	2036	26	-37.4876	-10.775	-10.775	-25.0127	-50.5476	-25.2322	-100.793	-150.428	-200.975	-226.208	-98.1702	-25.4092	-105.103	-0.267537	-0.0141624	-0.281699	-0.0714603	-0.00099108	-0.144615	-0.00714266	-0.00453852	-0.00016495	-0.0146677	-0.00024715	-0.243827	21.1322	23.7478	44.88	-10.3657	-4.26849	-14.6342	113.417	291.326	404.743	-2.3101	-2.0871	-4.39721	38.5107	72.8004	111.311	516.055	179.262	277.545	793.6	972.861	-1.54218	-6.93286
MMT CO2-eq	2037	27	-40.3956	-11.6225	-11.6225	-26.2797	-52.5673	-25.9628	-104.81	-161.791	-214.359	-240.321	-105.972	-27.4561	-113.438	-0.292214	-0.0153704	-0.307585	-0.0786309	-0.00109091	-0.156881	-0.00772642	-0.00503196	-0.00018532	-0.0163031	-0.00027261	-0.266122	22.1887	24.8819	47.0706	-11.2146	-4.61903	-15.8336	117.706	301.229	418.934	-2.45331	-2.21255	-4.66586	39.8652	75.2414	115.107	534.041	187.426	287.473	821.513	1008.94	-1.60149	-7.46616
MMT CO2-eq	2038	28	-43.4055	-12.5009	-12.5009	-27.5705	-54.6063	-26.6882	-108.865	-173.565	-228.171	-254.859	-114.057	-29.5746	-122.077	-0.317957	-0.0166275	-0.334585	-0.086129	-0.00119532	-0.169644	-0.00833309	-0.00554901	-0.00020672	-0.0180178	-0.00029926	-0.289374	23.2621	26.0309	49.293	-12.09	-4.9837	-17.0737	122.026	311.141	433.167	-2.5944	-2.33576	-4.93016	41.2067	77.6494	118.856	552.023	195.72	297.445	849.468	1045.19	-1.66081	-8.01921
MMT CO2-eq	2039	29	-46.5165	-13.4101	-13.4101	-28.8853	-56.6649	-27.4087	-112.959	-185.749	-242.414	-269.822	-122.426	-31.7649	-131.018	-0.344766	-0.0179337	-0.3627	-0.0939547	-0.00130428	-0.182903	-0.00896264	-0.0060897	-0.00022918	-0.0198119	-0.00032708	-0.313583	24.3523	27.1947	51.547	-12.9923	-5.36249	-18.3548	126.379	321.063	447.442	-2.73342	-2.45672	-5.19014	42.5349	80.0242	122.559	570.001	204.141	307.462	877.463	1081.6	-1.72012	-8.59201
MMT CO2-eq	2040	30	-49.728	-14.35	-14.35	-30.224	-58.7431	-28.1243	-117.091	-198.343	-257.086	-285.211	-131.076	-34.0272	-140.261	-0.37264	-0.019289	-0.391929	-0.102108	-0.00141782	-0.196659	-0.00961509	-0.00665399	-0.00025267	-0.0216853	-0.00035609	-0.338748	25.459	28.3733	53.8322	-13.9218	-5.75543	-19.6773	130.764	330.995	461.759	-2.87039	-2.57543	-5.44583	43.8494	82.3653	126.215	587.973	212.69	317.523	905.496	1118.19	-1.77944	-9.18456
MMT CO2-eq	2041	31	-53.0393	-15.3204	-15.3204	-31.5868	-60.8412	-28.835	-121.263	-211.329	-272.17	-301.005	-140.008	-36.3618	-149.785	-0.401581	-0.0206935	-0.422274	-0.110589	-0.00153594	-0.210912	-0.0102904	-0.00724192	-0.00027719	-0.0236381	-0.00038628	-0.36487	26.5821	29.5663	56.1485	-14.8789	-6.16253	-21.0414	135.18	340.936	476.116	-3.00536	-2.69191	-5.69727	45.1499	84.6723	129.822	605.938	221.367	327.628	933.566	1154.93	-1.83875	-9.77711
MMT CO2-eq	2042	32	-56.4498	-16.3212	-16.3212	-32.9735	-62.9592	-29.541	-125.474	-224.707	-287.666	-317.207	-149.221	-38.7687	-159.59	-0.431587	-0.0221471	-0.453734	-0.119397	-0.00165863	-0.225661	-0.0109887	-0.00785347	-0.00030276	-0.0256703	-0.00041765	-0.391949	27.7216	30.7738	58.4955	-15.8638	-6.58379	-22.4476	139.628	350.887	490.515	-3.13835	-2.80614	-5.9445	46.4361	86.9448	133.381	623.896	230.172	337.776	961.671	1191.84	-1.89807	-10.3697
MMT CO2-eq	2043	33	-59.9588	-17.3523	-17.3523	-34.3844	-65.0972	-30.2424	-129.724	-238.477	-303.574	-333.817	-158.713	-41.2483	-169.676	-0.462658	-0.0236498	-0.486308	-0.128533	-0.00178589	-0.240906	-0.0117098	-0.00848863	-0.00032936	-0.0277817	-0.00045021	-0.419985	28.8773	31.9955	60.8729	-16.8768	-7.01922	-23.896	144.107	360.847	504.954	-3.26941	-2.91813	-6.18754	47.7076	89.1825	136.89	641.844	239.104	347.966	989.81	1228.91	-1.95738	-10.9622
MMT CO2-eq	2044	34	-63.5657	-18.4135	-18.4135	-35.8193	-67.2554	-30.9393	-134.014	-252.639	-319.895	-350.834	-168.485	-43.8005	-180.04	-0.494796	-0.0252017	-0.519997	-0.137997	-0.00191772	-0.256648	-0.0124538	-0.00914741	-0.000357	-0.0299726	-0.00048394	-0.448978	30.0491	33.2313	63.2804	-17.9182	-7.46882	-25.387	148.616	370.817	519.433	-3.39857	-3.02786	-6.42642	48.9642	91.385	140.349	659.783	248.164	358.199	1017.98	1266.15	-2.01669	-11.5548
MMT CO2-eq	2045	35	-67.2699	-19.5048	-19.5048	-37.2783	-69.4339	-31.6318	-138.344	-267.194	-336.628	-368.26	-178.536	-46.4256	-190.683	-0.527999	-0.0268027	-0.554801	-0.147788	-0.00205412	-0.272887	-0.0132207	-0.00982983	-0.00038568	-0.0322428	-0.00051886	-0.478927	31.2368	34.481	65.7179	-18.9882	-7.93259	-26.9208	153.156	380.796	533.953	-3.52585	-3.13532	-6.66117	50.2056	93.5518	143.757	677.71	257.352	368.473	1046.18	1303.53	-2.07601	-12.1473
MMT CO2-eq	2046	36	-71.0706	-20.6259	-20.6259	-38.7614	-71.6327	-32.3199	-142.714	-282.141	-353.774	-386.094	-188.864	-49.1237	-201.604	-0.562268	-0.0284528	-0.59072	-0.157906	-0.0021951	-0.289623	-0.0140105	-0.0105358	-0.00041541	-0.0345923	-0.00055497	-0.509833	32.4404	35.7446	68.1849	-20.0872	-8.41053	-28.4977	157.726	390.785	548.511	-3.6513	-3.24053	-6.89183	51.4313	95.6825	147.114	695.625	266.666	378.789	1074.41	1341.08	-2.13532	-12.7399
MMT CO2-eq	2047	37	-74.9674	-21.7769	-21.7769	-40.2685	-73.8519	-33.0038	-147.124	-297.481	-371.333	-404.337	-199.47	-51.8948	-212.802	-0.597602	-0.030152	-0.627754	-0.168352	-0.00234064	-0.306855	-0.0148232	-0.0112655	-0.00044617	-0.0370212	-0.00059224	-0.541696	33.6596	37.0217	70.6813	-21.2153	-8.90264	-30.118	162.326	400.783	563.11	-3.77496	-3.34346	-7.11842	52.641	97.7768	150.418	713.527	276.108	389.145	1102.67	1378.78	-2.19464	-13.3324
MMT CO2-eq	2048	38	-78.9595	-22.9575	-22.9575	-41.7997	-76.0915	-33.6834	-151.575	-313.214	-389.306	-422.989	-210.351	-54.7393	-224.276	-0.634002	-0.0319004	-0.665903	-0.179126	-0.00249075	-0.324583	-0.0156588	-0.0120188	-0.00047797	-0.0395294	-0.0006307	-0.574516	34.8944	38.3123	73.2067	-22.3729	-9.40891	-31.7818	166.956	410.79	577.746	-3.89685	-3.44413	-7.34097	53.8345	99.8342	153.669	731.415	285.676	399.542	1130.96	1416.63	-2.25395	-13.925
MMT CO2-eq	2049	39	-83.0465	-24.1676	-24.1676	-43.355	-78.3517	-34.359	-156.066	-329.34	-407.692	-442.051	-221.507	-57.657	-236.025	-0.671469	-0.0336979	-0.705166	-0.190228	-0.00264545	-0.342809	-0.0165173	-0.0127957	-0.00051079	-0.042117	-0.00067035	-0.608293	36.1446	39.6162	75.7608	-23.5601	-9.92932	-33.4894	171.615	420.807	592.422	-4.01701	-3.54251	-7.55952	55.0113	101.854	156.866	749.287	295.371	409.978	1159.27	1454.64	-2.31327	-14.5175
MMT CO2-eq	2050	40	-87.2275	-25.407	-25.407	-44.9342	-80.6324	-35.0306	-160.597	-345.859	-426.491	-461.522	-232.938	-60.6482	-248.048	-0.71	-0.0355446	-0.745545	-0.201656	-0.0028047	-0.36153	-0.0173987	-0.0135962	-0.00054467	-0.0447839	-0.00071117	-0.643026	37.4101	40.9333	78.3434	-24.7773	-10.4639	-35.2411	176.303	430.832	607.136	-4.13547	-3.63862	-7.77409	56.1711	103.837	160.008	767.143	305.191	420.454	1187.6	1492.79	-2.37258	-15.1101
MMT CO2-eq	2051	41	-91.5022	-26.6757	-26.6757	-46.5374	-82.9338	-35.6983	-165.169	-362.77	-445.704	-481.402	-244.641	-63.7128	-260.344	-0.749598	-0.0374403	-0.787038	-0.213413	-0.00296854	-0.380749	-0.018303	-0.0144203	-0.00057959	-0.0475302	-0.00075318	-0.678716	38.6908	42.2635	80.9542	-26.0246	-11.0126	-37.0371	181.02	440.867	621.887	-4.25227	-3.73243	-7.98471	57.3135	105.781	163.094	784.981	315.138	430.969	1215.95	1531.09	-2.4319	-15.7026
[truncated: 7 more columns]
