# Supplementary material for: Quantifying the effects of multiple land management practices, land cover change, and wildfire on the California landscape carbon budget with an empirical model
Source: PLoS One. 2021 May 7;16(5):e0251346. doi: 10.1371/journal.pone.0251346 (PMC8104402; doi:10.1371/journal.pone.0251346)
Supplement: S3 Data — (CSV) [file pone.0251346.s007.csv]

Scenario	Units	Year	Mean	Min	Max	Min_diff_ss	Max_diff_ss	avg_diff	ind_sim_z_stat	ind_sim_p_value	within_vs_all_z_stat	within_vs_all_p_value
BAU Plus: Sum of individual practices	MMT CO2-eq	2010	0	0	0	0	0	NA	NA	NA	NA	NA
BAU Plus: Sum of individual practices	MMT CO2-eq	2011	42.3931503	35.700677215061	49.0981651804483	6.692473084939	6.7050148804483	6.69874398269365	NA	NA	-10.9166842401263	9.59344086803786e-28
BAU Plus: Sum of individual practices	MMT CO2-eq	2012	84.17040186	70.852016416059	97.5447554170462	13.318385443941	13.3743535570462	13.3463695004936	NA	NA	-7.84144720847347	4.45383169076003e-15
BAU Plus: Sum of individual practices	MMT CO2-eq	2013	125.33044667	105.452447107848	145.337934627447	19.8779995621521	20.0074879574469	19.9427437597995	NA	NA	-9.85917507671119	6.25612536962419e-23
BAU Plus: Sum of individual practices	MMT CO2-eq	2014	165.87207286	139.500447652148	192.476005107424	26.3716252078518	26.6039322474242	26.487778727638	NA	NA	-7.10028520016464	1.24499697074989e-12
BAU Plus: Sum of individual practices	MMT CO2-eq	2015	205.79432064	172.994716152561	238.957560182279	32.7996044874389	33.1632395422788	32.9814220148588	NA	NA	-7.32097477579276	2.46176115036749e-13
BAU Plus: Sum of individual practices	MMT CO2-eq	2016	245.15220573	205.979368017413	284.847722195551	39.172837712587	39.695516465551	39.434177089069	NA	NA	-7.48836480264956	6.97369708475059e-14
BAU Plus: Sum of individual practices	MMT CO2-eq	2017	283.94688913	238.456537303774	330.146658581079	45.4903518262267	46.1997694510789	45.8450606386528	NA	NA	-8.13325117471302	4.17927430918265e-16
BAU Plus: Sum of individual practices	MMT CO2-eq	2018	322.1772786	270.425885032623	374.852126878978	51.7513935673768	52.6748482789789	52.2131209231779	NA	NA	-7.31107471351384	2.65014118066383e-13
BAU Plus: Sum of individual practices	MMT CO2-eq	2019	359.84244528	301.887201976959	418.962103947031	57.955243303041	59.1196586670316	58.5374509850363	NA	NA	-8.6752206940916	4.12749238054818e-18
BAU Plus: Sum of individual practices	MMT CO2-eq	2020	396.941604389999	332.840393867098	462.47476254942	64.1012105229015	65.5331581594207	64.8171843411611	NA	NA	-7.96614325842087	1.63703154635198e-15
BAU Plus: Sum of individual practices	MMT CO2-eq	2021	433.47479439	363.286155585793	505.389153342148	70.1886388042061	71.9143589521487	71.0514988781774	NA	NA	-5.63358027367068	1.76506301026262e-08
BAU Plus: Sum of individual practices	MMT CO2-eq	2022	469.44198682	393.225072556656	547.704305854995	76.2169142633442	78.2623190349949	77.2396166491695	NA	NA	-7.17576322272149	7.19049073232038e-13
BAU Plus: Sum of individual practices	MMT CO2-eq	2023	504.842676470001	422.657263176427	589.41880994944	82.1854132935741	84.5761334794393	83.3807733865067	NA	NA	-6.46968640302644	9.82065154353023e-11
BAU Plus: Sum of individual practices	MMT CO2-eq	2024	539.67649775	451.582976737554	630.531421800228	88.0935210124462	90.8549240502282	89.4742225313372	NA	NA	-4.90268624060917	9.45349157280568e-07
BAU Plus: Sum of individual practices	MMT CO2-eq	2025	573.94311694	480.002485933929	671.040970704653	93.940631006071	97.0978537646531	95.519242385362	NA	NA	-5.54642560026827	2.91568609234077e-08
BAU Plus: Sum of individual practices	MMT CO2-eq	2026	607.586603989999	507.867742840223	710.883481336785	99.718861149776	103.296877346786	101.507869248281	NA	NA	-4.08957647314899	4.32161570488678e-05
BAU Plus: Sum of individual practices	MMT CO2-eq	2027	640.599589599999	535.168692434835	750.051668594185	105.430897165165	109.452078994186	107.441488079675	NA	NA	-3.49135203615587	0.000480582574111101
BAU Plus: Sum of individual practices	MMT CO2-eq	2028	672.982328340002	561.905048535444	788.545709247062	111.077279804558	115.56338090706	113.320330355809	NA	NA	-5.47796273922725	4.30250701828241e-08
BAU Plus: Sum of individual practices	MMT CO2-eq	2029	704.735082220001	588.07322761312	826.365799355493	116.661854606881	121.630717135492	119.146285871187	NA	NA	-3.70769868975972	0.000209151302537302
BAU Plus: Sum of individual practices	MMT CO2-eq	2030	735.85811953	613.671374424846	863.512152108547	122.186745105154	127.654032578547	124.920388841851	NA	NA	-2.65752248257179	0.00787173398037698
BAU Plus: Sum of individual practices	MMT CO2-eq	2031	766.908221049999	639.28005353454	900.522815249409	127.628167515459	133.61459419941	130.621380857434	NA	NA	-2.72122247167578	0.00650409730644311
BAU Plus: Sum of individual practices	MMT CO2-eq	2032	797.88324852	664.896189876046	937.395819020542	132.987058643955	139.512570500541	136.249814572248	NA	NA	-2.85171704068774	0.00434837893529923
BAU Plus: Sum of individual practices	MMT CO2-eq	2033	828.793076920001	690.528832801044	974.141198385793	138.264244118957	145.348121465792	141.806182792375	NA	NA	-1.82686448129935	0.0677201478370544
BAU Plus: Sum of individual practices	MMT CO2-eq	2034	859.63977599	716.178995832289	1010.76119092597	143.460780157711	151.121414935973	147.291097546842	NA	NA	-0.876707632156678	0.38064546023338
BAU Plus: Sum of individual practices	MMT CO2-eq	2035	890.421055979999	741.843334104452	1047.25367804256	148.577721875547	156.83262206256	152.705171969054	NA	NA	-1.99182982961398	0.0463897321488084
BAU Plus: Sum of individual practices	MMT CO2-eq	2036	921.134595129999	767.518489255679	1083.61651095846	153.61610587432	162.48191582846	158.04901085139	NA	NA	-2.20636268074433	0.0273586158473059
BAU Plus: Sum of individual practices	MMT CO2-eq	2037	951.778039580001	793.201280021135	1119.84751029371	158.576759558866	168.069470713713	163.32311513629	NA	NA	-0.230158291101869	0.817968770719771
BAU Plus: Sum of individual practices	MMT CO2-eq	2038	982.34900604	818.888336147169	1155.94446910991	163.460669892831	173.595463069906	168.528066481369	NA	NA	-0.359246385588422	0.719410778807726
BAU Plus: Sum of individual practices	MMT CO2-eq	2039	1012.84508463	844.576256973545	1191.90515684706	168.268827656455	179.060072217057	173.664449936756	NA	NA	-0.00152002872009451	0.998787193019289
BAU Plus: Sum of individual practices	MMT CO2-eq	2040	1043.26384119	870.261634214613	1227.72732196261	173.002206975389	184.463480772604	178.732843873996	NA	NA	0.831436483976824	0.405727095724243
BAU Plus: Sum of individual practices	MMT CO2-eq	2041	1073.62253368	895.96113834812	1263.42806949223	177.661395331879	189.805535812227	183.733465572053	NA	NA	-0.0204846416708657	0.983656763678184
BAU Plus: Sum of individual practices	MMT CO2-eq	2042	1103.91866649	921.67137351725	1299.00506040624	182.247292972751	195.086393916239	188.666843444495	NA	NA	1.97838654452048	0.0478851165002009
BAU Plus: Sum of individual practices	MMT CO2-eq	2043	1134.14976548	947.388972599782	1334.45597947479	186.760792880218	200.306213994789	193.533503437504	NA	NA	3.32732424091799	0.000876842827691911
BAU Plus: Sum of individual practices	MMT CO2-eq	2044	1164.31331647	973.110547432591	1369.77847646902	191.202769037408	205.465159999023	198.333964518215	NA	NA	0.587958897390387	0.556559881912947
BAU Plus: Sum of individual practices	MMT CO2-eq	2045	1194.4067873	998.832703915411	1404.97018752012	195.574083384584	210.563400220128	203.068741802356	NA	NA	2.5419097897175	0.0110248624128755
BAU Plus: Sum of individual practices	MMT CO2-eq	2046	1224.42763618	1024.55204884403	1440.0287441345	199.875587335973	215.601107954498	207.738347645235	NA	NA	1.99525629075004	0.0460149344521915
BAU Plus: Sum of individual practices	MMT CO2-eq	2047	1254.37332463	1050.26518790189	1474.95178657602	204.108136728111	220.578461946025	212.343299337068	NA	NA	3.30923897289032	0.000935499517188642
BAU Plus: Sum of individual practices	MMT CO2-eq	2048	1284.24129896	1075.96871956093	1509.73694737071	208.272579399075	225.495648410712	216.884113904893	NA	NA	2.99744208400612	0.00272255584508746
BAU Plus: Sum of individual practices	MMT CO2-eq	2049	1314.02907147	1101.65931270356	1544.3819310647	212.36975876644	230.352859594697	221.361309180568	NA	NA	3.76927855092553	0.000163720093771807
BAU Plus: Sum of individual practices	MMT CO2-eq	2050	1343.73404927	1127.33354359343	1578.88434214342	216.40050567657	235.15029287342	225.775399274995	NA	NA	2.48749198966573	0.0128647350669793
BAU Plus: Sum of individual practices	MMT CO2-eq	2051	1373.35362523	1152.98796884415	1613.2417716539	220.365656385849	239.888146423905	230.126901404877	NA	NA	3.90361252055849	9.47674606652905e-05
BAU Plus No Mdw: Sum of individual practices	MMT CO2-eq	2010	0	0	0	0	0	NA	NA	NA	NA	NA
BAU Plus No Mdw: Sum of individual practices	MMT CO2-eq	2011	41.12643244	34.4521005419994	47.8126985612956	6.67433189800063	6.68626612129559	6.68029900964811	NA	NA	-0.536141202233588	0.591860966214411
BAU Plus No Mdw: Sum of individual practices	MMT CO2-eq	2012	81.59809751	68.3148060676363	94.9364600087315	13.2832914423638	13.3383624987315	13.3108269705476	NA	NA	0.265657047070823	0.790503346428854
BAU Plus No Mdw: Sum of individual practices	MMT CO2-eq	2013	121.4139569	101.586835681658	141.369672927966	19.8271212183418	19.9557160279661	19.891418623154	NA	NA	0.00863149906772859	0.993113145672342
BAU Plus No Mdw: Sum of individual practices	MMT CO2-eq	2014	160.57306582	134.266956874531	187.110861338679	26.3061089454687	26.5377955186787	26.4219522320737	NA	NA	1.3520233671394	0.176367840227466
BAU Plus No Mdw: Sum of individual practices	MMT CO2-eq	2015	199.07473057	166.354156776913	232.158839084107	32.7205737930872	33.0841085141065	32.9023411535968	NA	NA	2.22762720354664	0.0259053850575805
BAU Plus No Mdw: Sum of individual practices	MMT CO2-eq	2016	236.97420377	197.892787534473	276.578942966306	39.0814162355266	39.6047391963066	39.3430777159166	NA	NA	1.59812972552664	0.110014109376406
BAU Plus No Mdw: Sum of individual practices	MMT CO2-eq	2017	274.27290341	228.88527025825	320.371546975386	45.3876331517506	46.0986435653861	45.7431383585684	NA	NA	3.03986667156819	0.0023668290076136
BAU Plus No Mdw: Sum of individual practices	MMT CO2-eq	2018	310.96999549	259.331553999083	363.534616369622	51.638441490917	52.5646208796222	52.1015311852696	NA	NA	3.72696691409311	0.000193797886984207
BAU Plus No Mdw: Sum of individual practices	MMT CO2-eq	2019	347.06481056	289.231718889339	406.066337349015	57.8330916706607	59.0015267890153	58.417309229838	NA	NA	3.69483601707495	0.000220028743251752
BAU Plus No Mdw: Sum of individual practices	MMT CO2-eq	2020	382.556824439999	318.585961359982	447.965093633772	63.9708630800178	65.408269193773	64.6895661368954	NA	NA	4.80975698234784	1.51113903765005e-06
BAU Plus No Mdw: Sum of individual practices	MMT CO2-eq	2021	417.446337309999	347.395268249232	489.23014837426	70.0510690607679	71.7838110642601	70.917440062514	NA	NA	4.31956137006784	1.56339628968623e-05
BAU Plus No Mdw: Sum of individual practices	MMT CO2-eq	2022	451.7335836	375.660518221361	529.860745132725	76.0730653786385	78.1271615327248	77.1001134556817	NA	NA	5.04805490077811	4.46330900657086e-07
BAU Plus No Mdw: Sum of individual practices	MMT CO2-eq	2023	485.418321970001	403.382124122345	569.855689128333	82.0361978476557	84.4373671583326	83.2367825029941	NA	NA	5.21612780902381	1.82702135266572e-07
BAU Plus No Mdw: Sum of individual practices	MMT CO2-eq	2024	518.50045178	430.560630954886	609.21395326642	87.9398208251143	90.71350148642	89.3266611557671	NA	NA	7.30703606957202	2.73099267769926e-13
BAU Plus No Mdw: Sum of individual practices	MMT CO2-eq	2025	550.9799052	457.196608251319	647.934584820284	93.7832969486812	96.9546796202841	95.3689882844826	NA	NA	6.67126743651447	2.53603591174755e-11
BAU Plus No Mdw: Sum of individual practices	MMT CO2-eq	2026	582.801107429999	483.242404616852	685.953907417844	99.5587028131476	103.152799987845	101.355751400496	NA	NA	7.46139670046725	8.56100676093833e-14
BAU Plus No Mdw: Sum of individual practices	MMT CO2-eq	2027	613.9569606	508.688261390129	723.264862664059	105.268699209871	109.307902064059	107.288300636965	NA	NA	8.04214987412907	8.82758292625784e-16
BAU Plus No Mdw: Sum of individual practices	MMT CO2-eq	2028	644.447990830001	533.534193185404	759.867853758772	110.913797644597	115.419862928771	113.166830286684	NA	NA	8.47635046282256	2.32368076030655e-17
BAU Plus No Mdw: Sum of individual practices	MMT CO2-eq	2029	674.274732130001	557.776913635439	795.763303523402	116.497818494562	121.488571393401	118.993194943981	NA	NA	10.7905969797013	3.81304529115629e-27
BAU Plus No Mdw: Sum of individual practices	MMT CO2-eq	2030	703.43772529	581.414868895178	830.951652286121	122.022856394822	127.513926996121	124.768391695472	NA	NA	9.31799436929226	1.18560161538302e-20
BAU Plus No Mdw: Sum of individual practices	MMT CO2-eq	2031	732.494024089999	605.028959519636	865.971156054968	127.465064570364	133.477131964968	130.471098267666	NA	NA	10.7650509734571	5.03336929604698e-27
BAU Plus No Mdw: Sum of individual practices	MMT CO2-eq	2032	761.44176386	628.616411383593	900.820076980391	132.825352476407	139.378313120391	136.101832798399	NA	NA	8.31066226441673	9.5169431070947e-17
BAU Plus No Mdw: Sum of individual practices	MMT CO2-eq	2033	790.29109371	652.18657624787	935.508682025215	138.10451746213	145.217588315214	141.661052888672	NA	NA	11.6083686835068	3.73676579120703e-31
BAU Plus No Mdw: Sum of individual practices	MMT CO2-eq	2034	819.04435802	675.740771069631	970.039440855217	143.303586950369	150.995082835217	147.149334892793	NA	NA	12.9965425235681	1.28000616658173e-38
BAU Plus No Mdw: Sum of individual practices	MMT CO2-eq	2035	847.699542269999	699.275955827973	1004.41046711593	148.423586442026	156.710924845934	152.56725564398	NA	NA	11.3898582258207	4.69753409601423e-30
BAU Plus No Mdw: Sum of individual practices	MMT CO2-eq	2036	876.254600429999	722.789078342848	1038.61984434623	153.465522087151	162.365243916229	157.91538300169	NA	NA	12.5397206424978	4.52588163854142e-36
BAU Plus No Mdw: Sum of individual practices	MMT CO2-eq	2037	904.707454960001	746.277265132679	1072.66562563594	158.430189827321	167.958170675941	163.194180251631	NA	NA	13.4837582527635	1.94919553631078e-41
BAU Plus No Mdw: Sum of individual practices	MMT CO2-eq	2038	933.05599942	769.737454893224	1106.54583660967	163.318544526777	173.489837189667	168.404190858222	NA	NA	13.7217837993687	7.51924252727451e-43
BAU Plus No Mdw: Sum of individual practices	MMT CO2-eq	2039	961.29810136	793.166557306	1140.25847940826	168.131544054	178.960378048264	173.545961051132	NA	NA	15.6244035165307	4.96546491358952e-55
BAU Plus No Mdw: Sum of individual practices	MMT CO2-eq	2040	989.431604600001	816.561475814036	1173.80153528879	172.870128785965	184.36993068879	178.620029737377	NA	NA	13.5946827517747	4.30623837434723e-42
BAU Plus No Mdw: Sum of individual practices	MMT CO2-eq	2041	1017.47404562	839.939194266282	1207.19234201296	177.534851353717	189.718296392964	183.626573873341	NA	NA	16.9188749537698	3.26609935802759e-64
BAU Plus No Mdw: Sum of individual practices	MMT CO2-eq	2042	1045.42320793	863.296631325472	1240.42879359706	182.12657660453	195.005585667062	188.566081135796	NA	NA	15.631695404261	4.42861150233516e-55
BAU Plus No Mdw: Sum of individual practices	MMT CO2-eq	2043	1073.27689704	886.630735754257	1273.50880791012	186.646161285743	200.231910870119	193.439036077931	NA	NA	18.3979709548555	1.36376571404745e-75
BAU Plus No Mdw: Sum of individual practices	MMT CO2-eq	2044	1101.03287901	909.938436712058	1306.43026792583	191.094442297942	205.397388915833	198.245915606887	NA	NA	16.5371133877698	1.98299589987603e-61
BAU Plus No Mdw: Sum of individual practices	MMT CO2-eq	2045	1128.68890245	933.216658802248	1339.19104301091	195.472243647748	210.502140560915	202.987192104332	NA	NA	17.663292206218	8.04097907481675e-70
BAU Plus No Mdw: Sum of individual practices	MMT CO2-eq	2046	1156.24270693	956.462328968097	1371.78899798649	199.780377961906	215.546291056489	207.663334509198	NA	NA	19.2674986960498	1.00686123481356e-82
BAU Plus No Mdw: Sum of individual practices	MMT CO2-eq	2047	1183.69203585	979.672374419702	1404.22200643055	204.019661430298	220.529970580545	212.274816005422	NA	NA	19.2681941494701	9.93423730782999e-83
BAU Plus No Mdw: Sum of individual practices	MMT CO2-eq	2048	1211.03461798	1002.84371660648	1436.48793422904	208.190901373526	225.453316249037	216.822108811281	NA	NA	19.3673881755962	1.45451122635911e-83
BAU Plus No Mdw: Sum of individual practices	MMT CO2-eq	2049	1238.26824861	1025.97334879624	1468.58471927242	212.294899813756	230.316470662426	221.305685238091	NA	NA	20.1181633618597	5.11685397475317e-90
BAU Plus No Mdw: Sum of individual practices	MMT CO2-eq	2050	1265.39061843	1049.05817310885	1500.51019941917	216.332445321153	235.119580989173	225.726013155163	NA	NA	20.8866372730149	7.08348151163677e-97
BAU Plus No Mdw: Sum of individual practices	MMT CO2-eq	2051	1292.39940437	1072.09507337966	1532.26219899919	220.304330990335	239.862794629193	230.083562809764	NA	NA	22.9546614877985	1.32369554666722e-116
BAU All: Sum of individual practices	MMT CO2-eq	2010	0	0	0	0	0	NA	NA	NA	NA	NA
BAU All: Sum of individual practices	MMT CO2-eq	2011	41.19981539	34.5257209663392	47.8858443250081	6.67409442366085	6.68602893500814	6.6800616793345	NA	NA	NA	NA
BAU All: Sum of individual practices	MMT CO2-eq	2012	81.85339718	68.570629452588	95.1912348988613	13.282767727412	13.3378377188613	13.3103027231366	NA	NA	NA	NA
BAU All: Sum of individual practices	MMT CO2-eq	2013	121.96088046	102.134695380063	141.915648540805	19.8261850799375	19.9547680808046	19.8904765803711	NA	NA	NA	NA
BAU All: Sum of individual practices	MMT CO2-eq	2014	161.52248515	135.217921235558	188.058697116829	26.3045639144418	26.5362119668291	26.4203879406354	NA	NA	NA	NA
BAU All: Sum of individual practices	MMT CO2-eq	2015	200.53867335	167.820513303203	233.620281414269	32.7181600467968	33.081608064269	32.8998840555329	NA	NA	NA	NA
BAU All: Sum of individual practices	MMT CO2-eq	2016	239.06585981	199.988041554947	278.666840180559	39.0778182550535	39.6009803705594	39.3393993128064	NA	NA	NA	NA
BAU All: Sum of individual practices	MMT CO2-eq	2017	277.10660585	231.724120052919	323.199837607105	45.3824857970807	46.0932317571054	45.7378587770931	NA	NA	NA	NA
BAU All: Sum of individual practices	MMT CO2-eq	2018	314.66121076	263.029874397698	367.218326314566	51.6313363623015	52.5571155545662	52.0942259584339	NA	NA	NA	NA
BAU All: Sum of individual practices	MMT CO2-eq	2019	351.73012895	293.906545775122	410.721577300449	57.8235831748776	58.9914483504485	58.4075157626631	NA	NA	NA	NA
BAU All: Sum of individual practices	MMT CO2-eq	2020	388.3139504	324.355476188425	453.70905589803	63.9584742115751	65.3951054980301	64.6767898548026	NA	NA	NA	NA
BAU All: Sum of individual practices	MMT CO2-eq	2021	424.41407972	354.378782828794	496.181103311955	70.0352968912054	71.7670235919552	70.9011602415803	NA	NA	NA	NA
BAU All: Sum of individual practices	MMT CO2-eq	2022	460.03184618	383.978459926631	538.138037399494	76.0533862533693	78.1061912194941	77.0797887364317	NA	NA	NA	NA
BAU All: Sum of individual practices	MMT CO2-eq	2023	495.16806466	413.155992223074	579.579704772115	82.0120724369257	84.4116401121147	83.2118562745202	NA	NA	NA	NA
BAU All: Sum of individual practices	MMT CO2-eq	2024	529.82364359	441.912944612466	620.506078097439	87.9106989775341	90.6824345074389	89.2965667424865	NA	NA	NA	NA
BAU All: Sum of individual practices	MMT CO2-eq	2025	563.99957929	470.250957658853	660.917263830778	93.7486216311469	96.9176845407786	95.3331530859627	NA	NA	NA	NA
BAU All: Sum of individual practices	MMT CO2-eq	2026	597.64130635	498.123395041113	700.750591611154	99.5179113088868	103.109285261154	101.31359828502	NA	NA	NA	NA
BAU All: Sum of individual practices	MMT CO2-eq	2027	630.74275907	525.521528825369	740.000038297188	105.221230244631	109.257279227188	107.23925473591	NA	NA	NA	NA
BAU All: Sum of individual practices	MMT CO2-eq	2028	663.30549517	552.446401231369	778.667045518589	110.859093938631	115.361550348589	113.11032214361	NA	NA	NA	NA
BAU All: Sum of individual practices	MMT CO2-eq	2029	695.33107079	578.895739168203	816.753068542681	116.435331621797	121.421997752681	118.928664687239	NA	NA	NA	NA
BAU All: Sum of individual practices	MMT CO2-eq	2030	726.82103872	604.868989582665	854.259573154332	121.952049137335	127.438534434332	124.695291785834	NA	NA	NA	NA
BAU All: Sum of individual practices	MMT CO2-eq	2031	758.33345502	630.948057614287	891.725822016989	127.385397405713	133.392366996989	130.388882201351	NA	NA	NA	NA
BAU All: Sum of individual practices	MMT CO2-eq	2032	789.86733977	657.131041022335	929.150979330898	132.736298747664	139.283639560899	136.009969154281	NA	NA	NA	NA
BAU All: Sum of individual practices	MMT CO2-eq	2033	821.43360355	683.428037578957	966.546093960067	138.005565971043	145.112490410067	141.559028190555	NA	NA	NA	NA
BAU All: Sum of individual practices	MMT CO2-eq	2034	853.03556072	709.841318991717	1003.91462590573	143.194241728283	150.879065185734	147.036653457008	NA	NA	NA	NA
BAU All: Sum of individual practices	MMT CO2-eq	2035	884.67215659	736.368788847499	1041.25567036107	148.303367742501	156.583513771075	152.443440756788	NA	NA	NA	NA
BAU All: Sum of individual practices	MMT CO2-eq	2036	916.34229493	763.008327651038	1078.56828346225	153.333967278962	162.225988532247	157.779977905605	NA	NA	NA	NA
BAU All: Sum of individual practices	MMT CO2-eq	2037	948.044838110001	789.75798497151	1115.85148168401	158.286853138491	167.806643574008	163.046748356249	NA	NA	NA	NA
BAU All: Sum of individual practices	MMT CO2-eq	2038	979.778609849999	816.615612903538	1153.10424460653	163.162996946461	173.325634756527	168.244315851494	NA	NA	NA	NA
BAU All: Sum of individual practices	MMT CO2-eq	2039	1011.54239832	843.579023350064	1190.32551872939	167.963374969936	178.783120409388	173.373247689662	NA	NA	NA	NA
BAU All: Sum of individual practices	MMT CO2-eq	2040	1043.33495699	870.64601108297	1227.51421821157	172.68894590703	184.179261221575	178.434103564302	NA	NA	NA	NA
BAU All: Sum of individual practices	MMT CO2-eq	2041	1075.15497014	897.814324686823	1264.66919506333	177.340645453177	189.51422492333	183.427435188254	NA	NA	NA	NA
BAU All: Sum of individual practices	MMT CO2-eq	2042	1107.00111079	925.081715370451	1301.78928878411	181.919395419549	194.788177994107	188.353786706828	NA	NA	NA	NA
BAU All: Sum of individual practices	MMT CO2-eq	2043	1138.87206384	952.445958741621	1338.87334987933	186.42610509838	200.001286039332	193.213695568856	NA	NA	NA	NA
BAU All: Sum of individual practices	MMT CO2-eq	2044	1170.76646473	979.904803424019	1375.92018104268	190.861661305981	205.153716312682	198.007688809331	NA	NA	NA	NA
BAU All: Sum of individual practices	MMT CO2-eq	2045	1202.68292145	1007.45598142885	1412.92855819316	195.226940021152	210.245636743159	202.736288382156	NA	NA	NA	NA
BAU All: Sum of individual practices	MMT CO2-eq	2046	1234.62002292	1035.09722001826	1449.89723922902	199.522802901738	215.277216309021	207.40000960538	NA	NA	NA	NA
BAU All: Sum of individual practices	MMT CO2-eq	2047	1266.57635177	1062.82625399603	1486.82497659936	203.750097773969	220.248624829361	211.999361301665	NA	NA	NA	NA
BAU All: Sum of individual practices	MMT CO2-eq	2048	1298.55044505	1090.6407869484	1523.71047858736	207.909658101598	225.160033537359	216.534845819478	NA	NA	NA	NA
BAU All: Sum of individual practices	MMT CO2-eq	2049	1330.54082166	1118.53851693841	1560.55243632586	212.002304721586	230.011614665865	221.006959693725	NA	NA	NA	NA
BAU All: Sum of individual practices	MMT CO2-eq	2050	1362.54597913	1146.51713279083	1597.34951996989	216.028846339171	234.803540839887	225.416193589529	NA	NA	NA	NA
BAU All: Sum of individual practices	MMT CO2-eq	2051	1394.56439638	1174.57431627335	1634.10037691316	219.990080106653	239.535980533166	229.763030319909	NA	NA	NA	NA
BAU All: Simultaneous management	MMT CO2-eq	2010	0	0	0	NA	NA	NA	NA	NA	NA	NA
BAU All: Simultaneous management	MMT CO2-eq	2011	41.19300147	27.90391991	54.51324039	NA	NA	13.30466024	1.35932434083022	0.174043834204562	NA	NA
BAU All: Simultaneous management	MMT CO2-eq	2012	81.49726954	55.10492657	107.98893682	NA	NA	26.442005125	-0.584829799100459	0.558662165319803	NA	NA
BAU All: Simultaneous management	MMT CO2-eq	2013	120.9213005	81.6036414499998	160.43654151	NA	NA	39.4164500300001	-0.549095216518923	0.582940107797387	NA	NA
BAU All: Simultaneous management	MMT CO2-eq	2014	159.4734906	107.40435741	211.86543729	NA	NA	52.23053994	-2.30443303522882	0.021198347364601	NA	NA
BAU All: Simultaneous management	MMT CO2-eq	2015	197.16234435	132.51246553	262.28504831	NA	NA	64.88629139	-2.4844948612609	0.0129735380597719	NA	NA
BAU All: Simultaneous management	MMT CO2-eq	2016	234.05090515	156.96490508	311.78300304	NA	NA	77.40904898	-4.02610667249891	5.6707971027771e-05	NA	NA
BAU All: Simultaneous management	MMT CO2-eq	2017	270.14877638	180.77276871	360.36800857	NA	NA	89.79761993	-4.00852569038784	6.10989929781314e-05	NA	NA
BAU All: Simultaneous management	MMT CO2-eq	2018	305.4632255	203.94389342	408.04629448	NA	NA	102.05120053	-5.33357945066868	9.62954006910232e-08	NA	NA
BAU All: Simultaneous management	MMT CO2-eq	2019	340.00180331	226.48601814	454.82577775	NA	NA	114.169879805	-5.41971991542769	5.96924801305582e-08	NA	NA
BAU All: Simultaneous management	MMT CO2-eq	2020	373.77180554	248.40722425	500.71313165	NA	NA	126.1529537	-7.20212040028498	5.92833072540018e-13	NA	NA
BAU All: Simultaneous management	MMT CO2-eq	2021	406.78098907	269.71529186	545.71482563	NA	NA	137.999766885	-6.73212677944656	1.672008519694e-11	NA	NA
BAU All: Simultaneous management	MMT CO2-eq	2022	439.0374077	290.41825438	589.83744917	NA	NA	149.709597395	-8.04637781511092	8.52804462452444e-16	NA	NA
BAU All: Simultaneous management	MMT CO2-eq	2023	470.54959208	310.52387686	633.08769452	NA	NA	161.28190883	-8.39332134709617	4.72597570496774e-17	NA	NA
BAU All: Simultaneous management	MMT CO2-eq	2024	501.32506656	330.03992064	675.4723418	NA	NA	172.71621058	-11.6166775709116	3.39067174315186e-31	NA	NA
BAU All: Simultaneous management	MMT CO2-eq	2025	531.37108308	348.97413668	716.99941564	NA	NA	184.01263948	-13.276450650545	3.1707069891587e-40	NA	NA
BAU All: Simultaneous management	MMT CO2-eq	2026	560.64180284	367.29703573	757.60687293	NA	NA	195.1549186	-10.2272010294059	1.49785978521061e-24	NA	NA
BAU All: Simultaneous management	MMT CO2-eq	2027	589.13797938	385.00245373	797.29740726	NA	NA	206.147476765	-13.0238878401524	8.94955519402733e-39	NA	NA
BAU All: Simultaneous management	MMT CO2-eq	2028	616.86779572	402.09659656	836.08045308	NA	NA	216.99192826	-13.2365109801611	5.39997083942783e-40	NA	NA
BAU All: Simultaneous management	MMT CO2-eq	2029	643.83933597	418.58074875	873.96534536	NA	NA	227.692298305	-15.2075039188894	3.15339158363363e-52	NA	NA
BAU All: Simultaneous management	MMT CO2-eq	2030	670.06058292	434.45868251	910.9613688	NA	NA	238.251343145	-15.733132481582	8.96632861575428e-56	NA	NA
BAU All: Simultaneous management	MMT CO2-eq	2031	696.08703224	450.33151434	947.58697435	NA	NA	248.627730005	-14.9813958758881	9.71548612329277e-51	NA	NA
BAU All: Simultaneous management	MMT CO2-eq	2032	721.92350478	466.20813405	983.84668257	NA	NA	258.81927426	-16.4982718573974	3.77543581322306e-61	NA	NA
BAU All: Simultaneous management	MMT CO2-eq	2033	747.60111942	482.108122940001	1019.77962234	NA	NA	268.835749699999	-17.7768190441977	1.0687421880485e-70	NA	NA
BAU All: Simultaneous management	MMT CO2-eq	2034	773.12310613	498.031581970001	1055.39055218	NA	NA	278.679485104999	-18.1354253232299	1.6739894315803e-73	NA	NA
BAU All: Simultaneous management	MMT CO2-eq	2035	798.49260254	513.97861217	1090.68548308	NA	NA	288.353435455	-18.4674153888319	3.77742032506135e-76	NA	NA
BAU All: Simultaneous management	MMT CO2-eq	2036	823.71264694	529.94930362	1125.66922882	NA	NA	297.8599626	-19.0171410124249	1.23010924130365e-80	NA	NA
BAU All: Simultaneous management	MMT CO2-eq	2037	848.78658371	545.94373386	1160.34615623	NA	NA	307.201211185	-20.7718925360493	7.77343914888445e-96	NA	NA
BAU All: Simultaneous management	MMT CO2-eq	2038	873.7185955	561.96196654	1194.72051564	NA	NA	316.37927455	-20.9270582429231	3.03668306840819e-97	NA	NA
BAU All: Simultaneous management	MMT CO2-eq	2039	898.51142341	578.00404992	1228.79644397	NA	NA	325.396197025	-20.6997242810678	3.48357501321037e-95	NA	NA
BAU All: Simultaneous management	MMT CO2-eq	2040	923.16771646	594.07001557	1262.57796684	NA	NA	334.253975635	-20.9836780820482	9.24582024352758e-98	NA	NA
BAU All: Simultaneous management	MMT CO2-eq	2041	947.69002446	610.15987936	1296.06900192	NA	NA	342.95456128	-22.3274389314988	2.00068954031117e-110	NA	NA
BAU All: Simultaneous management	MMT CO2-eq	2042	972.08088835	626.27363704	1329.27336235	NA	NA	351.499862655	-23.5338305472908	1.83815693053421e-122	NA	NA
BAU All: Simultaneous management	MMT CO2-eq	2043	996.34271294	642.411262640001	1362.1947611	NA	NA	359.89174923	-26.6357546412107	2.61721675296229e-156	NA	NA
BAU All: Simultaneous management	MMT CO2-eq	2044	1020.47779853	658.57270804	1394.83681114	NA	NA	368.13205155	-24.0244691434225	1.54366375423699e-127	NA	NA
BAU All: Simultaneous management	MMT CO2-eq	2045	1044.48836378	674.757902249999	1427.20302744	NA	NA	376.222562595	-26.6548325280458	1.57312102117582e-156	NA	NA
BAU All: Simultaneous management	MMT CO2-eq	2046	1068.37661191	690.96682125	1459.29692476	NA	NA	384.165051755	-27.4758787721084	3.41012235478503e-166	NA	NA
BAU All: Simultaneous management	MMT CO2-eq	2047	1092.14460632	707.199471770001	1491.12185373	NA	NA	391.96119098	-27.5521631696098	4.1690052700105e-167	NA	NA
BAU All: Simultaneous management	MMT CO2-eq	2048	1115.79425936	723.45688793	1522.68092848	NA	NA	399.612020275	-26.9823515058219	2.38124932851144e-160	NA	NA
BAU All: Simultaneous management	MMT CO2-eq	2049	1139.32748222	739.73889966	1553.97730032	NA	NA	407.11920033	-28.6429317462637	1.9633142203521e-180	NA	NA
BAU All: Simultaneous management	MMT CO2-eq	2050	1162.74611362	756.04530756	1585.0140337	NA	NA	414.48436307	-31.1183856389932	1.35860321372986e-212	NA	NA
BAU All: Simultaneous management	MMT CO2-eq	2051	1186.05192148	772.375882429998	1615.79410135	NA	NA	421.709109460001	-29.978070411837	1.89561509045148e-197	NA	NA
BAU Plus: Simultaneous management	MMT CO2-eq	2010	0	NA	NA	NA	NA	NA	NA	NA	NA	NA
BAU Plus: Simultaneous management	MMT CO2-eq	2011	42.32288787	NA	NA	NA	NA	NA	NA	NA	NA	NA
BAU Plus: Simultaneous management	MMT CO2-eq	2012	83.68728149	NA	NA	NA	NA	NA	NA	NA	NA	NA
BAU Plus: Simultaneous management	MMT CO2-eq	2013	124.10038808	NA	NA	NA	NA	NA	NA	NA	NA	NA
BAU Plus: Simultaneous management	MMT CO2-eq	2014	163.56932957	NA	NA	NA	NA	NA	NA	NA	NA	NA
BAU Plus: Simultaneous management	MMT CO2-eq	2015	202.1013476	NA	NA	NA	NA	NA	NA	NA	NA	NA
BAU Plus: Simultaneous management	MMT CO2-eq	2016	239.75824518	NA	NA	NA	NA	NA	NA	NA	NA	NA
BAU Plus: Simultaneous management	MMT CO2-eq	2017	276.54838491	NA	NA	NA	NA	NA	NA	NA	NA	NA
BAU Plus: Simultaneous management	MMT CO2-eq	2018	312.47780251	NA	NA	NA	NA	NA	NA	NA	NA	NA
BAU Plus: Simultaneous management	MMT CO2-eq	2019	347.55282497	NA	NA	NA	NA	NA	NA	NA	NA	NA
BAU Plus: Simultaneous management	MMT CO2-eq	2020	381.77953289	NA	NA	NA	NA	NA	NA	NA	NA	NA
BAU Plus: Simultaneous management	MMT CO2-eq	2021	415.16447624	NA	NA	NA	NA	NA	NA	NA	NA	NA
BAU Plus: Simultaneous management	MMT CO2-eq	2022	447.71450997	NA	NA	NA	NA	NA	NA	NA	NA	NA
BAU Plus: Simultaneous management	MMT CO2-eq	2023	479.43700274	NA	NA	NA	NA	NA	NA	NA	NA	NA
BAU Plus: Simultaneous management	MMT CO2-eq	2024	510.33837718	NA	NA	NA	NA	NA	NA	NA	NA	NA
BAU Plus: Simultaneous management	MMT CO2-eq	2025	540.42471716	NA	NA	NA	NA	NA	NA	NA	NA	NA
BAU Plus: Simultaneous management	MMT CO2-eq	2026	569.64898685	NA	NA	NA	NA	NA	NA	NA	NA	NA
BAU Plus: Simultaneous management	MMT CO2-eq	2027	598.01079103	NA	NA	NA	NA	NA	NA	NA	NA	NA
BAU Plus: Simultaneous management	MMT CO2-eq	2028	625.51716393	NA	NA	NA	NA	NA	NA	NA	NA	NA
BAU Plus: Simultaneous management	MMT CO2-eq	2029	652.17504818	NA	NA	NA	NA	NA	NA	NA	NA	NA
BAU Plus: Simultaneous management	MMT CO2-eq	2030	677.99129226	NA	NA	NA	NA	NA	NA	NA	NA	NA
BAU Plus: Simultaneous management	MMT CO2-eq	2031	703.52035768	NA	NA	NA	NA	NA	NA	NA	NA	NA
BAU Plus: Simultaneous management	MMT CO2-eq	2032	728.76606682	NA	NA	NA	NA	NA	NA	NA	NA	NA
BAU Plus: Simultaneous management	MMT CO2-eq	2033	753.75867012	NA	NA	NA	NA	NA	NA	NA	NA	NA
BAU Plus: Simultaneous management	MMT CO2-eq	2034	778.50031851	NA	NA	NA	NA	NA	NA	NA	NA	NA
BAU Plus: Simultaneous management	MMT CO2-eq	2035	802.99307939	NA	NA	NA	NA	NA	NA	NA	NA	NA
BAU Plus: Simultaneous management	MMT CO2-eq	2036	827.23892986	NA	NA	NA	NA	NA	NA	NA	NA	NA
BAU Plus: Simultaneous management	MMT CO2-eq	2037	851.24016513	NA	NA	NA	NA	NA	NA	NA	NA	NA
BAU Plus: Simultaneous management	MMT CO2-eq	2038	874.99991628	NA	NA	NA	NA	NA	NA	NA	NA	NA
BAU Plus: Simultaneous management	MMT CO2-eq	2039	898.51988925	NA	NA	NA	NA	NA	NA	NA	NA	NA
BAU Plus: Simultaneous management	MMT CO2-eq	2040	921.80170768	NA	NA	NA	NA	NA	NA	NA	NA	NA
BAU Plus: Simultaneous management	MMT CO2-eq	2041	944.86664905	NA	NA	NA	NA	NA	NA	NA	NA	NA
BAU Plus: Simultaneous management	MMT CO2-eq	2042	967.71623946	NA	NA	NA	NA	NA	NA	NA	NA	NA
BAU Plus: Simultaneous management	MMT CO2-eq	2043	990.35187804	NA	NA	NA	NA	NA	NA	NA	NA	NA
BAU Plus: Simultaneous management	MMT CO2-eq	2044	1012.77486853	NA	NA	NA	NA	NA	NA	NA	NA	NA
BAU Plus: Simultaneous management	MMT CO2-eq	2045	1034.98644319	NA	NA	NA	NA	NA	NA	NA	NA	NA
BAU Plus: Simultaneous management	MMT CO2-eq	2046	1056.98783107	NA	NA	NA	NA	NA	NA	NA	NA	NA
BAU Plus: Simultaneous management	MMT CO2-eq	2047	1078.78012643	NA	NA	NA	NA	NA	NA	NA	NA	NA
BAU Plus: Simultaneous management	MMT CO2-eq	2048	1100.36430249	NA	NA	NA	NA	NA	NA	NA	NA	NA
BAU Plus: Simultaneous management	MMT CO2-eq	2049	1121.74141664	NA	NA	NA	NA	NA	NA	NA	NA	NA
BAU Plus: Simultaneous management	MMT CO2-eq	2050	1142.91262116	NA	NA	NA	NA	NA	NA	NA	NA	NA
BAU Plus: Simultaneous management	MMT CO2-eq	2051	1163.87889615	NA	NA	NA	NA	NA	NA	NA	NA	NA
BAU Plus No Mdw: Simultaneous management	MMT CO2-eq	2010	0	0	0	NA	NA	NA	NA	NA	NA	NA
BAU Plus No Mdw: Simultaneous management	MMT CO2-eq	2011	41.05402286	27.85709506	54.28237932	NA	NA	13.21264213	-0.149609104289285	0.881073024850107	0.580327256988438	0.561693949758172
BAU Plus No Mdw: Simultaneous management	MMT CO2-eq	2012	81.10881205	54.93315977	107.38272306	NA	NA	26.224781645	1.32802156470104	0.184170982980803	1.44746557100264	0.14776657242673
BAU Plus No Mdw: Simultaneous management	MMT CO2-eq	2013	120.17194106	81.2265350999999	159.31090623	NA	NA	39.0421855650001	-2.74992782981189	0.00596083916860069	0.883560136615757	0.376933706092557
BAU Plus No Mdw: Simultaneous management	MMT CO2-eq	2014	158.25088984	106.73924882	210.07673485	NA	NA	51.668743015	-3.28977143681148	0.0010026879433874	3.58766830522944	0.000333648361673791
BAU Plus No Mdw: Simultaneous management	MMT CO2-eq	2015	195.35325305	131.47444114	259.69005705	NA	NA	64.107807955	-2.68092398723337	0.00734191910398821	1.95980134040045	0.0500190145266339
BAU Plus No Mdw: Simultaneous management	MMT CO2-eq	2016	231.54115668	155.46680655	308.23890582	NA	NA	76.386049635	-4.48997723341566	7.12307864905484e-06	1.8754095311208	0.0607364049163058
BAU Plus No Mdw: Simultaneous management	MMT CO2-eq	2017	266.82330274	178.72520912	355.73240951	NA	NA	88.503600195	-6.80115872680483	1.03780998966163e-11	1.90850368089245	0.0563261478752864
BAU Plus No Mdw: Simultaneous management	MMT CO2-eq	2018	301.20606486	201.25527022	402.1772226	NA	NA	100.46097619	-6.67502825011805	2.47184545361771e-11	2.64856842841827	0.00808334830880184
BAU Plus No Mdw: Simultaneous management	MMT CO2-eq	2019	334.69610718	223.0625249	447.58168975	NA	NA	112.259582425	-7.87373110394343	3.44218346304982e-15	3.31924197892587	0.000902621763911013
BAU Plus No Mdw: Simultaneous management	MMT CO2-eq	2020	367.29984519	244.15286207	491.95291504	NA	NA	123.900026485	-7.33756378571132	2.17516743285583e-13	3.38719438664416	0.000706113382119757
BAU Plus No Mdw: Simultaneous management	MMT CO2-eq	2021	399.02416218	264.53188054	535.2978017	NA	NA	135.38296058	-9.03014406911465	1.71445933149106e-19	2.3578300419931	0.0183821068016764
BAU Plus No Mdw: Simultaneous management	MMT CO2-eq	2022	429.87624483	284.20544362	577.62337602	NA	NA	146.7089662	-8.64726075802343	5.27503400550679e-18	3.78013868650771	0.000156741026687255
BAU Plus No Mdw: Simultaneous management	MMT CO2-eq	2023	459.86379188	303.17917637	618.93681105	NA	NA	157.87881734	-8.63870545262101	5.68535435879522e-18	4.05394718226103	5.03605915735815e-05
BAU Plus No Mdw: Simultaneous management	MMT CO2-eq	2024	488.9935395	321.458736	659.24542374	NA	NA	168.89334387	-8.91075568995448	5.06858943488377e-19	1.95380237776481	0.0507245929822721
BAU Plus No Mdw: Simultaneous management	MMT CO2-eq	2025	517.2718927	339.04973496	698.55768648	NA	NA	179.75397576	-10.9709100941875	5.27388568190867e-28	2.19858650903082	0.0279073371172693
BAU Plus No Mdw: Simultaneous management	MMT CO2-eq	2026	544.65221071	355.92056093	736.81205736	NA	NA	190.445748215	-12.8510860203402	8.4811143916345e-38	4.21683079892464	2.47759733975684e-05
BAU Plus No Mdw: Simultaneous management	MMT CO2-eq	2027	571.13442029	372.06290168	774.0116896	NA	NA	200.97439396	-13.6765676994964	1.40153769041048e-42	4.67226423264742	2.97897377217556e-06
BAU Plus No Mdw: Simultaneous management	MMT CO2-eq	2028	596.72587485	387.48085545	810.16647063	NA	NA	211.34280759	-14.3285914048802	1.45032457317922e-46	5.56010156855409	2.6961769580947e-08
BAU Plus No Mdw: Simultaneous management	MMT CO2-eq	2029	621.43383417	402.17360793	845.28619045	NA	NA	221.55629126	-16.1616101713146	9.40720827735173e-59	5.17795658084986	2.24329421395416e-07
BAU Plus No Mdw: Simultaneous management	MMT CO2-eq	2030	645.26546231	416.142841740001	879.38058986	NA	NA	231.618874059999	-16.8493830990431	1.06014765722779e-63	5.32680746548068	9.99540158683283e-08
BAU Plus No Mdw: Simultaneous management	MMT CO2-eq	2031	668.77542015	429.9875587	912.96854785	NA	NA	241.490494575	-16.7681562686478	4.17256135607324e-63	7.40208926479392	1.34058330554893e-13
BAU Plus No Mdw: Simultaneous management	MMT CO2-eq	2032	691.96784035	443.71456337	946.05519397	NA	NA	251.1703153	-16.3535719896574	4.10212294868186e-60	5.3625788364634	8.2042142270749e-08
BAU Plus No Mdw: Simultaneous management	MMT CO2-eq	2033	714.87328323	457.341559820001	978.68042673	NA	NA	260.669433455	-18.6484459096735	1.3000145369414e-77	5.76123296775604	8.3501689852113e-09
BAU Plus No Mdw: Simultaneous management	MMT CO2-eq	2034	737.49420932	470.86663174	1010.84949131	NA	NA	269.991429785	-17.3751888109374	1.27186982107408e-67	5.23990160781273	1.60662236025987e-07
BAU Plus No Mdw: Simultaneous management	MMT CO2-eq	2035	759.83299542	484.287874989999	1042.56888998	NA	NA	279.140507495001	-19.5283023414388	6.31025007687794e-85	7.28542038572639	3.20668798011469e-13
BAU Plus No Mdw: Simultaneous management	MMT CO2-eq	2036	781.89192785	497.60337667	1073.84393526	NA	NA	288.120279295	-20.3594155651042	3.83126298181438e-92	7.22878499650108	4.87334242097166e-13
BAU Plus No Mdw: Simultaneous management	MMT CO2-eq	2037	803.67360837	510.81123523	1104.67949804	NA	NA	296.934131405	-21.6046243778784	1.6250482599009e-103	7.05729608839799	1.69773627659043e-12
BAU Plus No Mdw: Simultaneous management	MMT CO2-eq	2038	825.18148582	523.90954804	1135.08033826	NA	NA	305.58539511	-20.5372416304588	1.00087886253041e-93	7.33518236769241	2.21419774170612e-13
BAU Plus No Mdw: Simultaneous management	MMT CO2-eq	2039	846.41757617	536.896215040001	1165.05110812	NA	NA	314.077446539999	-21.8736826586109	4.62681410492629e-106	9.41078170060002	4.92460631902499e-21
BAU Plus No Mdw: Simultaneous management	MMT CO2-eq	2040	867.38381318	549.769250470001	1194.59635418	NA	NA	322.413551854999	-23.3186456205067	2.86829870355098e-120	9.84995723307794	6.85731482277906e-23
BAU Plus No Mdw: Simultaneous management	MMT CO2-eq	2041	888.1017847	562.534887589999	1223.75173779	NA	NA	330.608425100001	-23.0890399000007	5.9663940660667e-118	10.1300545105	4.06422808855248e-24
BAU Plus No Mdw: Simultaneous management	MMT CO2-eq	2042	908.57332746	575.19089975	1252.5215929	NA	NA	338.665346575	-24.430859086305	8.04047024770885e-132	9.22257086127977	2.90060718461679e-20
BAU Plus No Mdw: Simultaneous management	MMT CO2-eq	2043	928.80015153	587.73534507	1280.9101589	NA	NA	346.587406915	-27.0124556929388	1.05525067996814e-160	8.15732938593754	3.4251338884739e-16
BAU Plus No Mdw: Simultaneous management	MMT CO2-eq	2044	948.78387199	600.16608223	1308.92158201	NA	NA	354.37774989	-27.2307040634199	2.81304539709292e-163	11.2610343218828	2.04346080561844e-29
BAU Plus No Mdw: Simultaneous management	MMT CO2-eq	2045	968.52603286	612.48032019	1336.55991816	NA	NA	362.039798985	-26.7657067876143	8.10605185327813e-158	10.0208091827096	1.23487732491472e-23
BAU Plus No Mdw: Simultaneous management	MMT CO2-eq	2046	988.02817547	624.67605739	1363.82923414	NA	NA	369.576588375	-28.0398588951342	5.3105287604155e-173	9.57718084071639	9.97299400349616e-22
BAU Plus No Mdw: Simultaneous management	MMT CO2-eq	2047	1007.29170686	636.751346970001	1390.73342341	NA	NA	376.991038219999	-28.2591200056894	1.09966282040443e-175	10.5735995089165	3.95035219299994e-26
BAU Plus No Mdw: Simultaneous management	MMT CO2-eq	2048	1026.31791368	648.7052415	1417.27612743	NA	NA	384.285442965	-29.7182355934591	4.46408091334556e-194	11.8560527577438	2.00192217922061e-32
BAU Plus No Mdw: Simultaneous management	MMT CO2-eq	2049	1045.10816737	660.53575458	1443.46110558	NA	NA	391.4626755	-27.6586389106255	2.19703783518621e-168	12.9392410556749	2.70286359504673e-38
BAU Plus No Mdw: Simultaneous management	MMT CO2-eq	2050	1063.66368581	672.240499719999	1469.29196462	NA	NA	398.525732450001	-31.8677465010826	7.4743276365862e-223	9.55711467830591	1.21085361954094e-21
BAU Plus No Mdw: Simultaneous management	MMT CO2-eq	2051	1081.98561672	683.817267299999	1494.77224757	NA	NA	405.477490135	-32.9216948933081	1.07554334883459e-237	13.3398638195619	1.35707211280677e-40
