# Supplementary material for: Quantifying the effects of multiple land management practices, land cover change, and wildfire on the California landscape carbon budget with an empirical model
Source: PLoS One. 2021 May 7;16(5):e0251346. doi: 10.1371/journal.pone.0251346 (PMC8104402; doi:10.1371/journal.pone.0251346)
Supplement: S4 Data — (CSV) [file pone.0251346.s008.csv]

Scenario	Region	Land_Type	Ownership	Units	Year	Mean	Min	Max	Group
BAU_All	All_region	All_land	All_own	MMT CO2-eq	2010	0	0	0	BAU_All_Plus
BAU_All	All_region	All_land	All_own	MMT CO2-eq	2011	-88.90890391	-192.48246844	26.06178415	BAU_All_Plus
BAU_All	All_region	All_land	All_own	MMT CO2-eq	2012	-177.69301174	-384.69746859	52.00187862	BAU_All_Plus
BAU_All	All_region	All_land	All_own	MMT CO2-eq	2013	-266.36206452	-576.57805411	77.7934131	BAU_All_Plus
BAU_All	All_region	All_land	All_own	MMT CO2-eq	2014	-354.92489332	-768.11829871	103.41239061	BAU_All_Plus
BAU_All	All_region	All_land	All_own	MMT CO2-eq	2015	-443.38917454	-959.31281413	128.83754297	BAU_All_Plus
BAU_All	All_region	All_land	All_own	MMT CO2-eq	2016	-531.68418137	-1150.11106151	154.16114128	BAU_All_Plus
BAU_All	All_region	All_land	All_own	MMT CO2-eq	2017	-619.89135908	-1340.58591399	179.27600047	BAU_All_Plus
BAU_All	All_region	All_land	All_own	MMT CO2-eq	2018	-708.01845679	-1530.7330574	204.16256137	BAU_All_Plus
BAU_All	All_region	All_land	All_own	MMT CO2-eq	2019	-796.07198821	-1720.54845626	228.80504454	BAU_All_Plus
BAU_All	All_region	All_land	All_own	MMT CO2-eq	2020	-884.05784241	-1910.02794206	253.18833443	BAU_All_Plus
BAU_All	All_region	All_land	All_own	MMT CO2-eq	2021	-971.98064699	-2099.16780542	277.29885054	BAU_All_Plus
BAU_All	All_region	All_land	All_own	MMT CO2-eq	2022	-1059.84400738	-2287.96418777	301.12471688	BAU_All_Plus
BAU_All	All_region	All_land	All_own	MMT CO2-eq	2023	-1147.65039073	-2476.41364461	324.65560442	BAU_All_Plus
BAU_All	All_region	All_land	All_own	MMT CO2-eq	2024	-1235.40265964	-2664.5128638	347.88258615	BAU_All_Plus
BAU_All	All_region	All_land	All_own	MMT CO2-eq	2025	-1323.10339402	-2852.25859253	370.79917143	BAU_All_Plus
BAU_All	All_region	All_land	All_own	MMT CO2-eq	2026	-1410.83082414	-3039.70472269	393.29938605	BAU_All_Plus
BAU_All	All_region	All_land	All_own	MMT CO2-eq	2027	-1498.51196253	-3226.76143915	415.4602829	BAU_All_Plus
BAU_All	All_region	All_land	All_own	MMT CO2-eq	2028	-1586.14500091	-3413.42487816	437.28191256	BAU_All_Plus
BAU_All	All_region	All_land	All_own	MMT CO2-eq	2029	-1673.727995	-3599.69136664	458.76483304	BAU_All_Plus
BAU_All	All_region	All_land	All_own	MMT CO2-eq	2030	-1761.25888713	-3785.5574115	479.91010666	BAU_All_Plus
BAU_All	All_region	All_land	All_own	MMT CO2-eq	2031	-1848.18791055	-3970.42398631	501.22846299	BAU_All_Plus
BAU_All	All_region	All_land	All_own	MMT CO2-eq	2032	-1934.51578324	-4154.28476706	522.71717534	BAU_All_Plus
BAU_All	All_region	All_land	All_own	MMT CO2-eq	2033	-2020.21676964	-4337.12294666	544.40853944	BAU_All_Plus
BAU_All	All_region	All_land	All_own	MMT CO2-eq	2034	-2105.29287507	-4518.94128619	566.30086858	BAU_All_Plus
BAU_All	All_region	All_land	All_own	MMT CO2-eq	2035	-2189.74606019	-4699.74262798	588.3940819	BAU_All_Plus
BAU_All	All_region	All_land	All_own	MMT CO2-eq	2036	-2273.57826212	-4879.52984678	610.68721656	BAU_All_Plus
BAU_All	All_region	All_land	All_own	MMT CO2-eq	2037	-2356.79099899	-5058.30595254	633.17915508	BAU_All_Plus
BAU_All	All_region	All_land	All_own	MMT CO2-eq	2038	-2439.38484643	-5236.07403131	655.86893011	BAU_All_Plus
BAU_All	All_region	All_land	All_own	MMT CO2-eq	2039	-2521.36172742	-5412.83699435	678.75570445	BAU_All_Plus
BAU_All	All_region	All_land	All_own	MMT CO2-eq	2040	-2602.7235753	-5588.59775227	701.83875172	BAU_All_Plus
BAU_All	All_region	All_land	All_own	MMT CO2-eq	2041	-2683.47233624	-5763.35947933	725.11744112	BAU_All_Plus
BAU_All	All_region	All_land	All_own	MMT CO2-eq	2042	-2763.60989945	-5937.12507978	748.59122248	BAU_All_Plus
BAU_All	All_region	All_land	All_own	MMT CO2-eq	2043	-2843.138232	-6109.89765995	772.25961074	BAU_All_Plus
BAU_All	All_region	All_land	All_own	MMT CO2-eq	2044	-2922.05934825	-6281.68031704	796.12217331	BAU_All_Plus
BAU_All	All_region	All_land	All_own	MMT CO2-eq	2045	-3000.37529269	-6452.4757101	820.17851835	BAU_All_Plus
BAU_All	All_region	All_land	All_own	MMT CO2-eq	2046	-3078.08807894	-6622.28641401	844.42837946	BAU_All_Plus
BAU_All	All_region	All_land	All_own	MMT CO2-eq	2047	-3155.19976884	-6791.115842	868.8715139	BAU_All_Plus
BAU_All	All_region	All_land	All_own	MMT CO2-eq	2048	-3231.71262416	-6958.96647054	893.50755144	BAU_All_Plus
BAU_All	All_region	All_land	All_own	MMT CO2-eq	2049	-3307.62883881	-7125.84182672	918.33629962	BAU_All_Plus
BAU_All	All_region	All_land	All_own	MMT CO2-eq	2050	-3382.95064966	-7291.74493442	943.3575694	BAU_All_Plus
BAU_All	All_region	All_land	All_own	MMT CO2-eq	2051	-3457.6803266	-7456.67955339	968.5710441	BAU_All_Plus
BAU_All_alt_LULCC	All_region	All_land	All_own	MMT CO2-eq	2010	0	0	0	BAU_All_rs
BAU_All_alt_LULCC	All_region	All_land	All_own	MMT CO2-eq	2011	-44.13118463	-167.37023573	91.6732349	BAU_All_rs
BAU_All_alt_LULCC	All_region	All_land	All_own	MMT CO2-eq	2012	-85.38591223	-332.18931229	185.35389936	BAU_All_rs
BAU_All_alt_LULCC	All_region	All_land	All_own	MMT CO2-eq	2013	-123.43125962	-493.41681758	281.615395	BAU_All_rs
BAU_All_alt_LULCC	All_region	All_land	All_own	MMT CO2-eq	2014	-158.25749382	-651.04477039	380.46028704	BAU_All_rs
BAU_All_alt_LULCC	All_region	All_land	All_own	MMT CO2-eq	2015	-190.00499234	-805.13033279	481.66102892	BAU_All_rs
BAU_All_alt_LULCC	All_region	All_land	All_own	MMT CO2-eq	2016	-218.61850542	-955.708172	585.36989629	BAU_All_rs
BAU_All_alt_LULCC	All_region	All_land	All_own	MMT CO2-eq	2017	-244.83311861	-1103.24862569	690.46969383	BAU_All_rs
BAU_All_alt_LULCC	All_region	All_land	All_own	MMT CO2-eq	2018	-268.0588971	-1247.43439197	797.97018365	BAU_All_rs
BAU_All_alt_LULCC	All_region	All_land	All_own	MMT CO2-eq	2019	-288.5426098	-1388.41644042	907.5318258	BAU_All_rs
BAU_All_alt_LULCC	All_region	All_land	All_own	MMT CO2-eq	2020	-306.52112736	-1526.36310346	1018.85500305	BAU_All_rs
BAU_All_alt_LULCC	All_region	All_land	All_own	MMT CO2-eq	2021	-321.75843723	-1661.13226825	1132.27438237	BAU_All_rs
BAU_All_alt_LULCC	All_region	All_land	All_own	MMT CO2-eq	2022	-336.93974998	-1794.40470992	1244.06207455	BAU_All_rs
BAU_All_alt_LULCC	All_region	All_land	All_own	MMT CO2-eq	2023	-351.77310476	-1926.23397798	1354.82024133	BAU_All_rs
BAU_All_alt_LULCC	All_region	All_land	All_own	MMT CO2-eq	2024	-364.74304234	-2055.6995267	1466.66395684	BAU_All_rs
BAU_All_alt_LULCC	All_region	All_land	All_own	MMT CO2-eq	2025	-376.53385412	-2183.30529814	1578.80990596	BAU_All_rs
BAU_All_alt_LULCC	All_region	All_land	All_own	MMT CO2-eq	2026	-389.08290101	-2310.49102038	1688.7469726	BAU_All_rs
BAU_All_alt_LULCC	All_region	All_land	All_own	MMT CO2-eq	2027	-400.31522722	-2435.86216628	1799.34604616	BAU_All_rs
BAU_All_alt_LULCC	All_region	All_land	All_own	MMT CO2-eq	2028	-409.86473316	-2559.14306582	1911.07562637	BAU_All_rs
BAU_All_alt_LULCC	All_region	All_land	All_own	MMT CO2-eq	2029	-418.0228404	-2680.50890864	2023.5053522	BAU_All_rs
BAU_All_alt_LULCC	All_region	All_land	All_own	MMT CO2-eq	2030	-424.6473581	-2799.84172927	2136.7992013	BAU_All_rs
BAU_All_alt_LULCC	All_region	All_land	All_own	MMT CO2-eq	2031	-429.3916197	-2916.65840141	2251.20173209	BAU_All_rs
BAU_All_alt_LULCC	All_region	All_land	All_own	MMT CO2-eq	2032	-432.65950063	-3031.37364029	2366.24077799	BAU_All_rs
BAU_All_alt_LULCC	All_region	All_land	All_own	MMT CO2-eq	2033	-436.99310221	-3145.36546401	2478.589505	BAU_All_rs
BAU_All_alt_LULCC	All_region	All_land	All_own	MMT CO2-eq	2034	-441.39138419	-3258.61829395	2589.99718544	BAU_All_rs
BAU_All_alt_LULCC	All_region	All_land	All_own	MMT CO2-eq	2035	-445.39272584	-3370.91179972	2701.08383937	BAU_All_rs
BAU_All_alt_LULCC	All_region	All_land	All_own	MMT CO2-eq	2036	-447.74619734	-3481.02001323	2813.20467472	BAU_All_rs
BAU_All_alt_LULCC	All_region	All_land	All_own	MMT CO2-eq	2037	-449.48255213	-3589.66297409	2924.95347669	BAU_All_rs
BAU_All_alt_LULCC	All_region	All_land	All_own	MMT CO2-eq	2038	-449.64188044	-3696.2025153	3037.62938445	BAU_All_rs
BAU_All_alt_LULCC	All_region	All_land	All_own	MMT CO2-eq	2039	-448.14898026	-3800.61329243	3151.38573624	BAU_All_rs
BAU_All_alt_LULCC	All_region	All_land	All_own	MMT CO2-eq	2040	-445.0872213	-3902.96572265	3266.12897257	BAU_All_rs
BAU_All_alt_LULCC	All_region	All_land	All_own	MMT CO2-eq	2041	-440.27525841	-4003.12505015	3382.09199084	BAU_All_rs
BAU_All_alt_LULCC	All_region	All_land	All_own	MMT CO2-eq	2042	-433.7285054	-4101.10517731	3499.2595475	BAU_All_rs
BAU_All_alt_LULCC	All_region	All_land	All_own	MMT CO2-eq	2043	-425.6135332	-4197.07316568	3617.46502453	BAU_All_rs
BAU_All_alt_LULCC	All_region	All_land	All_own	MMT CO2-eq	2044	-416.00024476	-4291.12121715	3736.65782874	BAU_All_rs
BAU_All_alt_LULCC	All_region	All_land	All_own	MMT CO2-eq	2045	-404.74695052	-4383.09853908	3856.96979087	BAU_All_rs
BAU_All_alt_LULCC	All_region	All_land	All_own	MMT CO2-eq	2046	-391.87612746	-4473.02803353	3978.38153734	BAU_All_rs
BAU_All_alt_LULCC	All_region	All_land	All_own	MMT CO2-eq	2047	-377.4474641	-4560.91712618	4100.76227852	BAU_All_rs
BAU_All_alt_LULCC	All_region	All_land	All_own	MMT CO2-eq	2048	-361.89730106	-4647.15876491	4223.67308679	BAU_All_rs
BAU_All_alt_LULCC	All_region	All_land	All_own	MMT CO2-eq	2049	-345.29234755	-4731.88702257	4347.05835073	BAU_All_rs
BAU_All_alt_LULCC	All_region	All_land	All_own	MMT CO2-eq	2050	-327.6996948	-4815.18567853	4470.87801227	BAU_All_rs
BAU_All_alt_LULCC	All_region	All_land	All_own	MMT CO2-eq	2051	-308.61778518	-4896.58504125	4595.69960253	BAU_All_rs
