# Supplementary material for: Quantifying the effects of multiple land management practices, land cover change, and wildfire on the California landscape carbon budget with an empirical model
Source: PLoS One. 2021 May 7;16(5):e0251346. doi: 10.1371/journal.pone.0251346 (PMC8104402; doi:10.1371/journal.pone.0251346)
Supplement: S5 Data — (CSV) [file pone.0251346.s009.csv]

Scenario	Region	Land_Type	Ownership	Units	Year	Mean	Min	Max	Group
BAU_All	All_region	All_land	All_own	MMT CO2-eq	2010	0	0	0	BAU_All_Plus
BAU_All	All_region	All_land	All_own	MMT CO2-eq	2011	41.19300147	27.90391991	54.51324039	BAU_All_Plus
BAU_All	All_region	All_land	All_own	MMT CO2-eq	2012	81.49726954	55.10492657	107.98893682	BAU_All_Plus
BAU_All	All_region	All_land	All_own	MMT CO2-eq	2013	120.9213005	81.6036414499998	160.43654151	BAU_All_Plus
BAU_All	All_region	All_land	All_own	MMT CO2-eq	2014	159.4734906	107.40435741	211.86543729	BAU_All_Plus
BAU_All	All_region	All_land	All_own	MMT CO2-eq	2015	197.16234435	132.51246553	262.28504831	BAU_All_Plus
BAU_All	All_region	All_land	All_own	MMT CO2-eq	2016	234.05090515	156.96490508	311.78300304	BAU_All_Plus
BAU_All	All_region	All_land	All_own	MMT CO2-eq	2017	270.14877638	180.77276871	360.36800857	BAU_All_Plus
BAU_All	All_region	All_land	All_own	MMT CO2-eq	2018	305.4632255	203.94389342	408.04629448	BAU_All_Plus
BAU_All	All_region	All_land	All_own	MMT CO2-eq	2019	340.00180331	226.48601814	454.82577775	BAU_All_Plus
BAU_All	All_region	All_land	All_own	MMT CO2-eq	2020	373.77180554	248.40722425	500.71313165	BAU_All_Plus
BAU_All	All_region	All_land	All_own	MMT CO2-eq	2021	406.78098907	269.71529186	545.71482563	BAU_All_Plus
BAU_All	All_region	All_land	All_own	MMT CO2-eq	2022	439.0374077	290.41825438	589.83744917	BAU_All_Plus
BAU_All	All_region	All_land	All_own	MMT CO2-eq	2023	470.54959208	310.52387686	633.08769452	BAU_All_Plus
BAU_All	All_region	All_land	All_own	MMT CO2-eq	2024	501.32506656	330.03992064	675.4723418	BAU_All_Plus
BAU_All	All_region	All_land	All_own	MMT CO2-eq	2025	531.37108308	348.97413668	716.99941564	BAU_All_Plus
BAU_All	All_region	All_land	All_own	MMT CO2-eq	2026	560.64180284	367.29703573	757.60687293	BAU_All_Plus
BAU_All	All_region	All_land	All_own	MMT CO2-eq	2027	589.13797938	385.00245373	797.29740726	BAU_All_Plus
BAU_All	All_region	All_land	All_own	MMT CO2-eq	2028	616.86779572	402.09659656	836.08045308	BAU_All_Plus
BAU_All	All_region	All_land	All_own	MMT CO2-eq	2029	643.83933597	418.58074875	873.96534536	BAU_All_Plus
BAU_All	All_region	All_land	All_own	MMT CO2-eq	2030	670.06058292	434.45868251	910.9613688	BAU_All_Plus
BAU_All	All_region	All_land	All_own	MMT CO2-eq	2031	696.08703224	450.33151434	947.58697435	BAU_All_Plus
BAU_All	All_region	All_land	All_own	MMT CO2-eq	2032	721.92350478	466.20813405	983.84668257	BAU_All_Plus
BAU_All	All_region	All_land	All_own	MMT CO2-eq	2033	747.60111942	482.108122940001	1019.77962234	BAU_All_Plus
BAU_All	All_region	All_land	All_own	MMT CO2-eq	2034	773.12310613	498.031581970001	1055.39055218	BAU_All_Plus
BAU_All	All_region	All_land	All_own	MMT CO2-eq	2035	798.49260254	513.97861217	1090.68548308	BAU_All_Plus
BAU_All	All_region	All_land	All_own	MMT CO2-eq	2036	823.71264694	529.94930362	1125.66922882	BAU_All_Plus
BAU_All	All_region	All_land	All_own	MMT CO2-eq	2037	848.78658371	545.94373386	1160.34615623	BAU_All_Plus
BAU_All	All_region	All_land	All_own	MMT CO2-eq	2038	873.7185955	561.96196654	1194.72051564	BAU_All_Plus
BAU_All	All_region	All_land	All_own	MMT CO2-eq	2039	898.51142341	578.00404992	1228.79644397	BAU_All_Plus
BAU_All	All_region	All_land	All_own	MMT CO2-eq	2040	923.16771646	594.07001557	1262.57796684	BAU_All_Plus
BAU_All	All_region	All_land	All_own	MMT CO2-eq	2041	947.69002446	610.15987936	1296.06900192	BAU_All_Plus
BAU_All	All_region	All_land	All_own	MMT CO2-eq	2042	972.08088835	626.27363704	1329.27336235	BAU_All_Plus
BAU_All	All_region	All_land	All_own	MMT CO2-eq	2043	996.34271294	642.411262640001	1362.1947611	BAU_All_Plus
BAU_All	All_region	All_land	All_own	MMT CO2-eq	2044	1020.47779853	658.57270804	1394.83681114	BAU_All_Plus
BAU_All	All_region	All_land	All_own	MMT CO2-eq	2045	1044.48836378	674.757902249999	1427.20302744	BAU_All_Plus
BAU_All	All_region	All_land	All_own	MMT CO2-eq	2046	1068.37661191	690.96682125	1459.29692476	BAU_All_Plus
BAU_All	All_region	All_land	All_own	MMT CO2-eq	2047	1092.14460632	707.199471770001	1491.12185373	BAU_All_Plus
BAU_All	All_region	All_land	All_own	MMT CO2-eq	2048	1115.79425936	723.45688793	1522.68092848	BAU_All_Plus
BAU_All	All_region	All_land	All_own	MMT CO2-eq	2049	1139.32748222	739.73889966	1553.97730032	BAU_All_Plus
BAU_All	All_region	All_land	All_own	MMT CO2-eq	2050	1162.74611362	756.04530756	1585.0140337	BAU_All_Plus
BAU_All	All_region	All_land	All_own	MMT CO2-eq	2051	1186.05192148	772.375882429998	1615.79410135	BAU_All_Plus
BAU_All_alt_LULCC	All_region	All_land	All_own	MMT CO2-eq	2010	0	0	0	BAU_All_rs
BAU_All_alt_LULCC	All_region	All_land	All_own	MMT CO2-eq	2011	41.13197837	27.86049292	54.43698988	BAU_All_rs
BAU_All_alt_LULCC	All_region	All_land	All_own	MMT CO2-eq	2012	81.26625898	54.9357707999999	107.70156688	BAU_All_rs
BAU_All_alt_LULCC	All_region	All_land	All_own	MMT CO2-eq	2013	120.41351815	81.22724676	159.80589106	BAU_All_rs
BAU_All_alt_LULCC	All_region	All_land	All_own	MMT CO2-eq	2014	158.58429935	106.74019849	210.76216944	BAU_All_rs
BAU_All_alt_LULCC	All_region	All_land	All_own	MMT CO2-eq	2015	195.78904147	131.48096057	260.58399261	BAU_All_rs
BAU_All_alt_LULCC	All_region	All_land	All_own	MMT CO2-eq	2016	232.0924135	155.4871747	309.3635517	BAU_All_rs
BAU_All_alt_LULCC	All_region	All_land	All_own	MMT CO2-eq	2017	267.50760796	178.7715335	357.11589572	BAU_All_rs
BAU_All_alt_LULCC	All_region	All_land	All_own	MMT CO2-eq	2018	302.04260455	201.34178035	403.84859826	BAU_All_rs
BAU_All_alt_LULCC	All_region	All_land	All_own	MMT CO2-eq	2019	335.70537352	223.20588637	449.57011724	BAU_All_rs
BAU_All_alt_LULCC	All_region	All_land	All_own	MMT CO2-eq	2020	368.50459059	244.37303944	494.29196818	BAU_All_rs
BAU_All_alt_LULCC	All_region	All_land	All_own	MMT CO2-eq	2021	400.44917251	264.85183542	538.02197553	BAU_All_rs
BAU_All_alt_LULCC	All_region	All_land	All_own	MMT CO2-eq	2022	431.10317707	284.35448408	580.1642768	BAU_All_rs
BAU_All_alt_LULCC	All_region	All_land	All_own	MMT CO2-eq	2023	460.91571411	303.09695578	621.41508316	BAU_All_rs
BAU_All_alt_LULCC	All_region	All_land	All_own	MMT CO2-eq	2024	489.90345575	321.17473236	661.70433244	BAU_All_rs
BAU_All_alt_LULCC	All_region	All_land	All_own	MMT CO2-eq	2025	518.04899929	338.57615254	701.00437089	BAU_All_rs
BAU_All_alt_LULCC	All_region	All_land	All_own	MMT CO2-eq	2026	545.36045332	355.30587936	739.32474799	BAU_All_rs
BAU_All_alt_LULCC	All_region	All_land	All_own	MMT CO2-eq	2027	571.81607506	371.34366304	776.63704365	BAU_All_rs
BAU_All_alt_LULCC	All_region	All_land	All_own	MMT CO2-eq	2028	597.42740734	386.696634169999	812.95187822	BAU_All_rs
BAU_All_alt_LULCC	All_region	All_land	All_own	MMT CO2-eq	2029	622.20483213	401.3690115	848.27961452	BAU_All_rs
BAU_All_alt_LULCC	All_region	All_land	All_own	MMT CO2-eq	2030	646.15712159	415.36559911	882.63050541	BAU_All_rs
BAU_All_alt_LULCC	All_region	All_land	All_own	MMT CO2-eq	2031	669.84449534	429.29011481	916.52985586	BAU_All_rs
BAU_All_alt_LULCC	All_region	All_land	All_own	MMT CO2-eq	2032	692.76651057	442.70819156	949.327916849999	BAU_All_rs
BAU_All_alt_LULCC	All_region	All_land	All_own	MMT CO2-eq	2033	715.31816635	455.97718163	981.57044421	BAU_All_rs
BAU_All_alt_LULCC	All_region	All_land	All_own	MMT CO2-eq	2034	737.58657401	469.177755180001	1013.36733062	BAU_All_rs
BAU_All_alt_LULCC	All_region	All_land	All_own	MMT CO2-eq	2035	759.60995839	482.33924	1044.76186495	BAU_All_rs
BAU_All_alt_LULCC	All_region	All_land	All_own	MMT CO2-eq	2036	781.36103064	495.43663786	1075.72220754	BAU_All_rs
BAU_All_alt_LULCC	All_region	All_land	All_own	MMT CO2-eq	2037	802.84264271	508.46943153	1106.25218311	BAU_All_rs
BAU_All_alt_LULCC	All_region	All_land	All_own	MMT CO2-eq	2038	824.05899537	521.43858879	1136.3567299	BAU_All_rs
BAU_All_alt_LULCC	All_region	All_land	All_own	MMT CO2-eq	2039	844.94689839	534.28955397	1165.95789497	BAU_All_rs
BAU_All_alt_LULCC	All_region	All_land	All_own	MMT CO2-eq	2040	865.6343158	547.12287202	1195.21605941	BAU_All_rs
BAU_All_alt_LULCC	All_region	All_land	All_own	MMT CO2-eq	2041	886.06350343	559.891065360001	1224.060483	BAU_All_rs
BAU_All_alt_LULCC	All_region	All_land	All_own	MMT CO2-eq	2042	906.23636791	572.59469073	1252.49405953	BAU_All_rs
BAU_All_alt_LULCC	All_region	All_land	All_own	MMT CO2-eq	2043	926.1547845	585.23288254	1280.51901148	BAU_All_rs
BAU_All_alt_LULCC	All_region	All_land	All_own	MMT CO2-eq	2044	945.8188805	597.80174475	1308.13531035	BAU_All_rs
BAU_All_alt_LULCC	All_region	All_land	All_own	MMT CO2-eq	2045	965.22853389	610.29887167	1335.34341372	BAU_All_rs
BAU_All_alt_LULCC	All_region	All_land	All_own	MMT CO2-eq	2046	984.38644757	622.72435673	1362.14716666	BAU_All_rs
BAU_All_alt_LULCC	All_region	All_land	All_own	MMT CO2-eq	2047	1003.45870375	635.201132969999	1388.75672288	BAU_All_rs
BAU_All_alt_LULCC	All_region	All_land	All_own	MMT CO2-eq	2048	1022.81988	648.11178603	1415.51083349	BAU_All_rs
BAU_All_alt_LULCC	All_region	All_land	All_own	MMT CO2-eq	2049	1041.96711526	660.97828626	1441.90515429	BAU_All_rs
BAU_All_alt_LULCC	All_region	All_land	All_own	MMT CO2-eq	2050	1060.90240899	673.79959736	1467.94231401	BAU_All_rs
BAU_All_alt_LULCC	All_region	All_land	All_own	MMT CO2-eq	2051	1079.6273162	686.574352680001	1493.62466552	BAU_All_rs
