# Supplementary material for: Quantifying the effects of multiple land management practices, land cover change, and wildfire on the California landscape carbon budget with an empirical model
Source: PLoS One. 2021 May 7;16(5):e0251346. doi: 10.1371/journal.pone.0251346 (PMC8104402; doi:10.1371/journal.pone.0251346)
Supplement: S6 Data — (CSV) [file pone.0251346.s010.csv]

Scenario	Region	Land_Type	Ownership	Units	Year	Mean	Min	Max	Group
BAU_Plus_NoMdw	All_region	All_land	All_own	MMT CO2-eq	2010	0	0	0	BAU_Plus_NoMdw
BAU_Plus_NoMdw	All_region	All_land	All_own	MMT CO2-eq	2011	-0.138978609999995	-0.0468248499999788	-0.23086107	BAU_Plus_NoMdw
BAU_Plus_NoMdw	All_region	All_land	All_own	MMT CO2-eq	2012	-0.388457489999979	-0.1717668	-0.606213759999996	BAU_Plus_NoMdw
BAU_Plus_NoMdw	All_region	All_land	All_own	MMT CO2-eq	2013	-0.749359440000035	-0.377106349999963	-1.12563528000001	BAU_Plus_NoMdw
BAU_Plus_NoMdw	All_region	All_land	All_own	MMT CO2-eq	2014	-1.22260075999998	-0.665108589999932	-1.78870243999999	BAU_Plus_NoMdw
BAU_Plus_NoMdw	All_region	All_land	All_own	MMT CO2-eq	2015	-1.80909129999998	-1.03802438999992	-2.59499126	BAU_Plus_NoMdw
BAU_Plus_NoMdw	All_region	All_land	All_own	MMT CO2-eq	2016	-2.50974846999986	-1.49809853000011	-3.54409722	BAU_Plus_NoMdw
BAU_Plus_NoMdw	All_region	All_land	All_own	MMT CO2-eq	2017	-3.32547363999993	-2.04755958999999	-4.63559906	BAU_Plus_NoMdw
BAU_Plus_NoMdw	All_region	All_land	All_own	MMT CO2-eq	2018	-4.25716063999994	-2.68862319999994	-5.86907187999998	BAU_Plus_NoMdw
BAU_Plus_NoMdw	All_region	All_land	All_own	MMT CO2-eq	2019	-5.30569613	-3.42349323999997	-7.244088	BAU_Plus_NoMdw
BAU_Plus_NoMdw	All_region	All_land	All_own	MMT CO2-eq	2020	-6.47196035000002	-4.25436218000027	-8.76021661000001	BAU_Plus_NoMdw
BAU_Plus_NoMdw	All_region	All_land	All_own	MMT CO2-eq	2021	-7.75682688999996	-5.18341131999978	-10.41702393	BAU_Plus_NoMdw
BAU_Plus_NoMdw	All_region	All_land	All_own	MMT CO2-eq	2022	-9.16116287	-6.21281076000014	-12.21407315	BAU_Plus_NoMdw
BAU_Plus_NoMdw	All_region	All_land	All_own	MMT CO2-eq	2023	-10.6858001999999	-7.34470048999947	-14.15088347	BAU_Plus_NoMdw
BAU_Plus_NoMdw	All_region	All_land	All_own	MMT CO2-eq	2024	-12.3315270599999	-8.58118463999972	-16.22691806	BAU_Plus_NoMdw
BAU_Plus_NoMdw	All_region	All_land	All_own	MMT CO2-eq	2025	-14.09919038	-9.92440171999988	-18.44172916	BAU_Plus_NoMdw
BAU_Plus_NoMdw	All_region	All_land	All_own	MMT CO2-eq	2026	-15.9895921299999	-11.3764747999999	-20.79481557	BAU_Plus_NoMdw
BAU_Plus_NoMdw	All_region	All_land	All_own	MMT CO2-eq	2027	-18.00355909	-12.9395520499997	-23.28571766	BAU_Plus_NoMdw
BAU_Plus_NoMdw	All_region	All_land	All_own	MMT CO2-eq	2028	-20.1419208699999	-14.6157411100003	-25.91398245	BAU_Plus_NoMdw
BAU_Plus_NoMdw	All_region	All_land	All_own	MMT CO2-eq	2029	-22.4055017999999	-16.4071408200002	-28.67915491	BAU_Plus_NoMdw
BAU_Plus_NoMdw	All_region	All_land	All_own	MMT CO2-eq	2030	-24.7951206099999	-18.3158407699998	-31.58077894	BAU_Plus_NoMdw
BAU_Plus_NoMdw	All_region	All_land	All_own	MMT CO2-eq	2031	-27.3116120900002	-20.3439556399999	-34.6184265	BAU_Plus_NoMdw
BAU_Plus_NoMdw	All_region	All_land	All_own	MMT CO2-eq	2032	-29.9556644300001	-22.4935706799997	-37.7914885999999	BAU_Plus_NoMdw
BAU_Plus_NoMdw	All_region	All_land	All_own	MMT CO2-eq	2033	-32.7278361900001	-24.7665631199998	-41.09919561	BAU_Plus_NoMdw
BAU_Plus_NoMdw	All_region	All_land	All_own	MMT CO2-eq	2034	-35.6288968100002	-27.1649502300006	-44.5410608700001	BAU_Plus_NoMdw
BAU_Plus_NoMdw	All_region	All_land	All_own	MMT CO2-eq	2035	-38.6596071200001	-29.6907371800007	-48.1165931	BAU_Plus_NoMdw
BAU_Plus_NoMdw	All_region	All_land	All_own	MMT CO2-eq	2036	-41.8207190900002	-32.3459269499999	-51.82529356	BAU_Plus_NoMdw
BAU_Plus_NoMdw	All_region	All_land	All_own	MMT CO2-eq	2037	-45.1129753400005	-35.1324986300006	-55.66665819	BAU_Plus_NoMdw
BAU_Plus_NoMdw	All_region	All_land	All_own	MMT CO2-eq	2038	-48.53710968	-38.0524184999995	-59.64017738	BAU_Plus_NoMdw
BAU_Plus_NoMdw	All_region	All_land	All_own	MMT CO2-eq	2039	-52.0938472399998	-41.1078348799992	-63.7453358500001	BAU_Plus_NoMdw
BAU_Plus_NoMdw	All_region	All_land	All_own	MMT CO2-eq	2040	-55.7839032799998	-44.3007650999989	-67.9816126600001	BAU_Plus_NoMdw
BAU_Plus_NoMdw	All_region	All_land	All_own	MMT CO2-eq	2041	-59.5882397600003	-47.6249917700006	-72.31726413	BAU_Plus_NoMdw
BAU_Plus_NoMdw	All_region	All_land	All_own	MMT CO2-eq	2042	-63.5075608900001	-51.0827372900003	-76.75176945	BAU_Plus_NoMdw
BAU_Plus_NoMdw	All_region	All_land	All_own	MMT CO2-eq	2043	-67.54256141	-54.6759175700008	-81.2846022	BAU_Plus_NoMdw
BAU_Plus_NoMdw	All_region	All_land	All_own	MMT CO2-eq	2044	-71.6939265400001	-58.4066258100002	-85.9152291299999	BAU_Plus_NoMdw
BAU_Plus_NoMdw	All_region	All_land	All_own	MMT CO2-eq	2045	-75.9623309200001	-62.2775820599991	-90.64310928	BAU_Plus_NoMdw
BAU_Plus_NoMdw	All_region	All_land	All_own	MMT CO2-eq	2046	-80.3484364400001	-66.29076386	-95.46769062	BAU_Plus_NoMdw
BAU_Plus_NoMdw	All_region	All_land	All_own	MMT CO2-eq	2047	-84.8528994599997	-70.4481248000002	-100.38843032	BAU_Plus_NoMdw
BAU_Plus_NoMdw	All_region	All_land	All_own	MMT CO2-eq	2048	-89.4763456800001	-74.7516464299997	-105.40480105	BAU_Plus_NoMdw
BAU_Plus_NoMdw	All_region	All_land	All_own	MMT CO2-eq	2049	-94.21931485	-79.2031450800005	-110.51619474	BAU_Plus_NoMdw
BAU_Plus_NoMdw	All_region	All_land	All_own	MMT CO2-eq	2050	-99.0824278099999	-83.8048078400006	-115.72206908	BAU_Plus_NoMdw
BAU_Plus_NoMdw	All_region	All_land	All_own	MMT CO2-eq	2051	-104.06630476	-88.5586151299995	-121.02185378	BAU_Plus_NoMdw
BAU_Plus_NoMdw_alt_LULCC	All_region	All_land	All_own	MMT CO2-eq	2010	0	0	0	BAU_Plus_NoMdw_rs
BAU_Plus_NoMdw_alt_LULCC	All_region	All_land	All_own	MMT CO2-eq	2011	-0.479267879999995	-0.280521840000006	-0.668033139999991	BAU_Plus_NoMdw_rs
BAU_Plus_NoMdw_alt_LULCC	All_region	All_land	All_own	MMT CO2-eq	2012	-1.15305090999999	-0.676057829999934	-1.59092561000003	BAU_Plus_NoMdw_rs
BAU_Plus_NoMdw_alt_LULCC	All_region	All_land	All_own	MMT CO2-eq	2013	-1.94972763999999	-1.16907292000002	-2.65925486999998	BAU_Plus_NoMdw_rs
BAU_Plus_NoMdw_alt_LULCC	All_region	All_land	All_own	MMT CO2-eq	2014	-2.87961720000001	-1.76372449999997	-3.89539979000006	BAU_Plus_NoMdw_rs
BAU_Plus_NoMdw_alt_LULCC	All_region	All_land	All_own	MMT CO2-eq	2015	-3.91673008999999	-2.45091901000001	-5.25336134000003	BAU_Plus_NoMdw_rs
BAU_Plus_NoMdw_alt_LULCC	All_region	All_land	All_own	MMT CO2-eq	2016	-5.06477421999998	-3.23168477999991	-6.73735225999997	BAU_Plus_NoMdw_rs
BAU_Plus_NoMdw_alt_LULCC	All_region	All_land	All_own	MMT CO2-eq	2017	-6.35013682999997	-4.12306740999998	-8.38251005000006	BAU_Plus_NoMdw_rs
BAU_Plus_NoMdw_alt_LULCC	All_region	All_land	All_own	MMT CO2-eq	2018	-7.77673535999998	-5.12977226999988	-10.1919827300001	BAU_Plus_NoMdw_rs
BAU_Plus_NoMdw_alt_LULCC	All_region	All_land	All_own	MMT CO2-eq	2019	-9.34564182999998	-6.25490318999982	-12.16337602	BAU_Plus_NoMdw_rs
BAU_Plus_NoMdw_alt_LULCC	All_region	All_land	All_own	MMT CO2-eq	2020	-11.0616149	-7.50313245000007	-14.30127764	BAU_Plus_NoMdw_rs
BAU_Plus_NoMdw_alt_LULCC	All_region	All_land	All_own	MMT CO2-eq	2021	-12.9275518599999	-8.87887506999982	-16.6056256799998	BAU_Plus_NoMdw_rs
BAU_Plus_NoMdw_alt_LULCC	All_region	All_land	All_own	MMT CO2-eq	2022	-14.94483817	-10.3848960299999	-19.0756795699999	BAU_Plus_NoMdw_rs
BAU_Plus_NoMdw_alt_LULCC	All_region	All_land	All_own	MMT CO2-eq	2023	-17.10599581	-12.01767225	-21.7004626699998	BAU_Plus_NoMdw_rs
BAU_Plus_NoMdw_alt_LULCC	All_region	All_land	All_own	MMT CO2-eq	2024	-19.4635142700001	-13.80030661	-24.5833869599999	BAU_Plus_NoMdw_rs
BAU_Plus_NoMdw_alt_LULCC	All_region	All_land	All_own	MMT CO2-eq	2025	-21.92087789	-15.6819683600002	-27.5555999599999	BAU_Plus_NoMdw_rs
BAU_Plus_NoMdw_alt_LULCC	All_region	All_land	All_own	MMT CO2-eq	2026	-24.52032095	-17.6859563599996	-30.6801249399998	BAU_Plus_NoMdw_rs
BAU_Plus_NoMdw_alt_LULCC	All_region	All_land	All_own	MMT CO2-eq	2027	-27.2799092399999	-19.8338788199999	-33.9707397100001	BAU_Plus_NoMdw_rs
BAU_Plus_NoMdw_alt_LULCC	All_region	All_land	All_own	MMT CO2-eq	2028	-30.20353744	-22.1294095699996	-37.4292209299997	BAU_Plus_NoMdw_rs
BAU_Plus_NoMdw_alt_LULCC	All_region	All_land	All_own	MMT CO2-eq	2029	-33.28725016	-24.5744800299999	-41.0446062200001	BAU_Plus_NoMdw_rs
BAU_Plus_NoMdw_alt_LULCC	All_region	All_land	All_own	MMT CO2-eq	2030	-36.70823007	-27.2375784400001	-45.1051870000001	BAU_Plus_NoMdw_rs
BAU_Plus_NoMdw_alt_LULCC	All_region	All_land	All_own	MMT CO2-eq	2031	-40.20229693	-29.9885899000001	-49.2004485799998	BAU_Plus_NoMdw_rs
BAU_Plus_NoMdw_alt_LULCC	All_region	All_land	All_own	MMT CO2-eq	2032	-43.67067278	-32.82340565	-53.1481556999997	BAU_Plus_NoMdw_rs
BAU_Plus_NoMdw_alt_LULCC	All_region	All_land	All_own	MMT CO2-eq	2033	-47.29624768	-35.8082257800002	-57.2469805300002	BAU_Plus_NoMdw_rs
BAU_Plus_NoMdw_alt_LULCC	All_region	All_land	All_own	MMT CO2-eq	2034	-51.11515369	-38.9481286400005	-61.5645828600004	BAU_Plus_NoMdw_rs
BAU_Plus_NoMdw_alt_LULCC	All_region	All_land	All_own	MMT CO2-eq	2035	-55.0592370100001	-42.2405749	-65.9638684099996	BAU_Plus_NoMdw_rs
BAU_Plus_NoMdw_alt_LULCC	All_region	All_land	All_own	MMT CO2-eq	2036	-59.08910523	-45.6547315500002	-70.3964296899994	BAU_Plus_NoMdw_rs
BAU_Plus_NoMdw_alt_LULCC	All_region	All_land	All_own	MMT CO2-eq	2037	-63.32890879	-49.2482741700001	-75.0542466100005	BAU_Plus_NoMdw_rs
BAU_Plus_NoMdw_alt_LULCC	All_region	All_land	All_own	MMT CO2-eq	2038	-67.727541	-52.9963352199998	-79.8585191699995	BAU_Plus_NoMdw_rs
BAU_Plus_NoMdw_alt_LULCC	All_region	All_land	All_own	MMT CO2-eq	2039	-72.2917084	-56.9041584300003	-84.8162296599999	BAU_Plus_NoMdw_rs
BAU_Plus_NoMdw_alt_LULCC	All_region	All_land	All_own	MMT CO2-eq	2040	-77.0283530299999	-60.9796014899998	-89.93351699	BAU_Plus_NoMdw_rs
BAU_Plus_NoMdw_alt_LULCC	All_region	All_land	All_own	MMT CO2-eq	2041	-81.91943945	-65.2164939499999	-95.1805879900003	BAU_Plus_NoMdw_rs
BAU_Plus_NoMdw_alt_LULCC	All_region	All_land	All_own	MMT CO2-eq	2042	-86.96509362	-69.6156819099997	-100.55568929	BAU_Plus_NoMdw_rs
BAU_Plus_NoMdw_alt_LULCC	All_region	All_land	All_own	MMT CO2-eq	2043	-92.16524661	-74.1766839399997	-106.058346	BAU_Plus_NoMdw_rs
BAU_Plus_NoMdw_alt_LULCC	All_region	All_land	All_own	MMT CO2-eq	2044	-97.51376998	-78.894763289999	-111.67981348	BAU_Plus_NoMdw_rs
BAU_Plus_NoMdw_alt_LULCC	All_region	All_land	All_own	MMT CO2-eq	2045	-103.01248287	-83.7741685399997	-117.42195383	BAU_Plus_NoMdw_rs
BAU_Plus_NoMdw_alt_LULCC	All_region	All_land	All_own	MMT CO2-eq	2046	-108.68952184	-88.8429904200002	-123.31418097	BAU_Plus_NoMdw_rs
BAU_Plus_NoMdw_alt_LULCC	All_region	All_land	All_own	MMT CO2-eq	2047	-114.52721577	-94.0863078499997	-129.33372771	BAU_Plus_NoMdw_rs
BAU_Plus_NoMdw_alt_LULCC	All_region	All_land	All_own	MMT CO2-eq	2048	-120.53811108	-99.51211607	-135.49854019	BAU_Plus_NoMdw_rs
BAU_Plus_NoMdw_alt_LULCC	All_region	All_land	All_own	MMT CO2-eq	2049	-126.70085472	-105.10422737	-141.780801399999	BAU_Plus_NoMdw_rs
BAU_Plus_NoMdw_alt_LULCC	All_region	All_land	All_own	MMT CO2-eq	2050	-133.04396648	-110.88996437	-148.21251263	BAU_Plus_NoMdw_rs
BAU_Plus_NoMdw_alt_LULCC	All_region	All_land	All_own	MMT CO2-eq	2051	-139.55533611	-116.85942676	-154.77844245	BAU_Plus_NoMdw_rs
