# Supplementary material for: Quantifying the effects of multiple land management practices, land cover change, and wildfire on the California landscape carbon budget with an empirical model
Source: PLoS One. 2021 May 7;16(5):e0251346. doi: 10.1371/journal.pone.0251346 (PMC8104402; doi:10.1371/journal.pone.0251346)
Supplement: S7 Data — (XLSX) [file pone.0251346.s011.xlsx]

## Sheet: ind_hist
Individual practice			BAU All		BAU Manage	BAU Manage LULCC	BAU Manage Wildfire
12-year mean per acre per year benefit (Tonne CO2eq/ac/yr)
Annual area treated (ac)
Cumulative net GHG benefits (negative) of each practice in isolation
Units	Year	Number of implementation years
MMT CO2-eq	2010	0	0		0	0	0
MMT CO2-eq	2011	1	41.193		41.362	41.3513	41.2037
MMT CO2-eq	2012	2	81.4973		82.1434	82.0866	81.5539
MMT CO2-eq	2013	3	120.921		122.352	122.214	121.059
MMT CO2-eq	2014	4	159.473		161.995	161.74	159.728
MMT CO2-eq	2015	5	197.162		201.079	200.672	197.569
MMT CO2-eq	2016	6	234.051		239.669	239.075	234.645
MMT CO2-eq	2017	7	270.149		277.773	276.956	270.965
MMT CO2-eq	2018	8	305.463		315.398	314.322	306.538
MMT CO2-eq	2019	9	340.002		352.55	351.18	341.37
MMT CO2-eq	2020	10	373.772		389.235	387.536	375.469
MMT CO2-eq	2021	11	406.781		425.46	423.397	408.842
MMT CO2-eq	2022	12	439.037		461.232	458.769	441.498
MMT CO2-eq	2023	13	470.55		496.558	493.66	473.445
MMT CO2-eq	2024	14	501.325		531.445	528.076	504.69
MMT CO2-eq	2025	15	531.371		565.898	562.024	535.241
MMT CO2-eq	2026	16	560.642		599.867	595.452	565.052
MMT CO2-eq	2027	17	589.138		633.35	628.359	594.123
MMT CO2-eq	2028	18	616.868		666.354	660.752	622.463
MMT CO2-eq	2029	19	643.839		698.879	692.631	650.079
MMT CO2-eq	2030	20	670.061		730.946	724.017	676.98
MMT CO2-eq	2031	21	696.087		763.113	755.467	703.72
MMT CO2-eq	2032	22	721.924		795.381	786.985	730.305
MMT CO2-eq	2033	23	747.601		827.754	818.571	756.765
MMT CO2-eq	2034	24	773.123		860.233	850.229	783.105
MMT CO2-eq	2035	25	798.493		892.82	881.96	809.326
MMT CO2-eq	2036	26	823.713		925.518	913.767	835.433
MMT CO2-eq	2037	27	848.787		958.329	945.651	861.428
MMT CO2-eq	2038	28	873.719		991.257	977.617	887.315
MMT CO2-eq	2039	29	898.511		1024.3	1009.67	913.098
MMT CO2-eq	2040	30	923.168		1057.47	1041.8	938.778
MMT CO2-eq	2041	31	947.69		1090.76	1074.03	964.359
MMT CO2-eq	2042	32	972.081		1124.18	1106.34	989.843
MMT CO2-eq	2043	33	996.343		1157.72	1138.75	1015.23
MMT CO2-eq	2044	34	1020.48		1191.4	1171.25	1040.53
MMT CO2-eq	2045	35	1044.49		1225.2	1203.84	1065.74
MMT CO2-eq	2046	36	1068.38		1259.14	1236.53	1090.86
MMT CO2-eq	2047	37	1092.14		1293.21	1269.33	1115.89
MMT CO2-eq	2048	38	1115.79		1327.42	1302.22	1140.84
MMT CO2-eq	2049	39	1139.33		1361.76	1335.21	1165.7
MMT CO2-eq	2050	40	1162.75		1396.25	1368.31	1190.49
MMT CO2-eq	2051	41	1186.05		1430.88	1401.52	1215.2
